# Supplementary material for: Post-treatment surveillance imaging in head and neck cancer: a systematic review
Source: Insights Imaging. 2024 Feb 5;15:32. doi: 10.1186/s13244-023-01578-4 (PMC10844183; doi:10.1186/s13244-023-01578-4)
Supplement: Supplementary file 2 — Additional file 2: Manuscript selection sheet. [file 13244_2023_1578_MOESM2_ESM.xlsx]

## Sheet: Tabelle1
	SEARCH STRAT 1.((head and neck cancer[Title/Abstract]) AND (surveillance[Title/Abstract])) AND (imaging[Title/Abstract])	SEARCH STRAT 2 ((head and neck cancer[Title/Abstract]) AND (surveillance[Title/Abstract])) AND (posttreatment[Title/Abstract])	refs in NCCN guidelines	((head and neck cancer[Title/Abstract]) AND (follow-up[Title/Abstract])) AND (posttreatment[Title/Abstract])	((head and neck cancer[Title/Abstract]) AND (surveillance[Title/Abstract])) AND (tomography[Title/Abstract])	(((cancer[Title/Abstract]) AND (surveillance[Title/Abstract])) AND (imaging[Title/Abstract])) AND (pharynx)	(((cancer[Title/Abstract]) AND (surveillance[Title/Abstract])) AND (imaging[Title/Abstract])) AND (oral cavity[Title/Abstract])	(((cancer[Title/Abstract]) AND (surveillance[Title/Abstract])) AND (imaging[Title/Abstract])) AND (larynx[Title/Abstract])	Google scholar: head and neck cancer posttreatment imaging surveillance + andere cfr	google scholar cited by	uptodate	selected for full tekst review	final selection	REFERENCE
total number of hits	133	101		244	70	10	20
									1					Abdel Razek AA, Gaballa G, Ashamalla G, Alashry MS, Nada N. Dynamic Susceptibility Contrast Perfusion-Weighted Magnetic Resonance Imaging and Diffusion-Weighted Magnetic Resonance Imaging in Differentiating Recurrent Head and Neck Cancer From Postradiation Changes. J Comput Assist Tomogr. 2015 Nov-Dec;39(6):849-54.
									1					Abdel Razek AA, Kandeel AY, Soliman N, El-shenshawy HM, Kamel Y, Nada N, Denewar A. Role of diffusion-weighted echo-planar MR imaging in differentiation of residual or recurrent head and neck tumors and posttreatment changes. AJNR Am J Neuroradiol. 2007 Jun-Jul;28(6):1146-52.
	1								1					Abdel Razek AAK, Abdelaziz TT. Neck Imaging Reporting and Data System: What Does Radiologist Want to Know? J Comput Assist Tomogr. 2020 Jul/Aug;44(4):527-532. doi: 10.1097/RCT.0000000000001032. PMID: 32467486.
									1					Abdelaziz TT, Abdel Razk AAK, Ashour MMM, Abdelrahman AS. Interreader reproducibility of the Neck Imaging Reporting and Data system (NI-RADS) lexicon for the detection of residual/recurrent disease in treated head and neck squamous cell carcinoma (HNSCC). Cancer Imaging. 2020 Aug 18;20(1):61.
									4					Abdelrahman, Ahmed S., Manar Maamoun Mohamed Ashour, and Tougan Taha Abdelaziz. "Predictive value of neck imaging reporting and data system (NIRADS) in CECT/CEMRI of laryngeal and oral cavity squamous cell carcinoma." Egyptian Journal of Radiology and Nuclear Medicine 51.1 (2020): 1-13.
									1			x	x	Abgral R, Querellou S, Potard G, Le Roux PY, Le Duc-Pennec A, Marianovski R, Pradier O, Bizais Y, Kraeber-Bodéré F, Salaun PY. Does 18F-FDG PET/CT improve the detection of posttreatment recurrence of head and neck squamous cell carcinoma in patients negative for disease on clinical follow-up? J Nucl Med. 2009 Jan;50(1):24-9.
										1				Acampora A, Manzo G, Fenza G, Busto G, Serino A, Manto A. High b-Value Diffusion MRI to Differentiate Recurrent Tumors from Posttreatment Changes in Head and Neck Squamous Cell Carcinoma: A Single Center Prospective Study. Biomed Res Int. 2016;2016:2865169.
									1			x		Agarwal V, Branstetter BF 4th, Johnson JT. Indications for PET/CT in the head and neck. Otolaryngol Clin North Am. 2008 Feb;41(1):23-49.
		1		1					1					Agrawal A, Hammond TH, Young GS, Avon AL, Ozer E, Schuller DE. Factors affecting long-term survival in patients with recurrent head and neck cancer may help define the role of post-treatment surveillance. Laryngoscope. 2009 Nov;119(11):2135-40.
		1												Ahn SM, Chan JY, Zhang Z, Wang H, Khan Z, Bishop JA, Westra W, Koch WM, Califano JA. Saliva and plasma quantitative polymerase chain reaction-based detection and surveillance of human papillomavirus-related head and neck cancer. JAMA Otolaryngol Head Neck Surg. 2014 Sep;140(9):846-54.
	1								5					Aiken AH, Farley A, Baugnon KL, Corey A, El-Deiry M, Duszak R, Beitler J, Hudgins PA. Implementation of a Novel Surveillance Template for Head and Neck Cancer: Neck Imaging Reporting and Data System (NI-RADS). J Am Coll Radiol. 2016 Jun;13(6):743-746.e1.
	1				1									Aiken AH, Hudgins PA. Neck Imaging Reporting and Data System. Magn Reson Imaging Clin N Am. 2018 Feb;26(1):51-62.
	1	1							1					Aiken AH, Rath TJ, Anzai Y, Branstetter BF, Hoang JK, Wiggins RH, Juliano AF, Glastonbury C, Phillips CD, Brown R, Hudgins PA. ACR Neck Imaging Reporting and Data Systems (NI-RADS): A White Paper of the ACR NI-RADS Committee. J Am Coll Radiol. 2018 Aug;15(8):1097-1108.
										1				Ailianou A, Mundada P, De Perrot T, Pusztaszieri M, Poletti PA, Becker M. MRI with DWI for the Detection of Posttreatment Head and Neck Squamous Cell Carcinoma: Why Morphologic MRI Criteria Matter. AJNR Am J Neuroradiol. 2018 Apr;39(4):748-755.
				1										Akali NR, Buggaveeti R, Sukumaran SV, Balasubramanian D, Iyer S, Thankappan K. Prior chemoradiotherapy and pathological perineural invasion predict the survival outcomes of salvage surgery in head and neck squamous cell carcinoma. Head Neck. 2021 Mar;43(3):874-883.
				1										Akashi M, Wanifuchi S, Kusumoto J, Kishimoto M, Kakei Y, Hashikawa K, Komori T. Potential role of post-treatment follow-up FDG-PET CT to detect mandibular osteoradionecrosis: A case report. Mol Clin Oncol. 2018 Jan;8(1):61-67.
										1				Alfano CM, Mayer DK, Bhatia S, Maher J, Scott JM, Nekhlyudov L, Merrill JK, Henderson TO. Implementing personalized pathways for cancer follow-up care in the United States: Proceedings from an American Cancer Society-American Society of Clinical Oncology summit. CA Cancer J Clin. 2019 May;69(3):234-247.
										1				Alhilali L, Reynolds AR, Fakhran S. Osteoradionecrosis after radiation therapy for head and neck cancer: differentiation from recurrent disease with CT and PET/CT imaging. AJNR Am J Neuroradiol. 2014 Jul;35(7):1405-11.
										1				Allegra, Eugenia, et al. "Use of PET/CT to detect local and regional laryngeal cancer recurrence after surgery." Reports in Medical Imaging 10 (2017): 31.
				1	1				1		https://www.ncbi.nlm.nih.gov/pmc/articles/PMC8976246/	x	x	Alnefaie M, Alamri A, Saeedi A, Althobaiti A, Alosaimi S, Alqurashi Y, Marzouki H, Merdad M. Pulmonary Screening Practices of Otolaryngology-Head and Neck Surgeons Across Saudi Arabia in the Posttreatment Surveillance of Squamous Cell Carcinoma: Cross-sectional Survey Study. Interact J Med Res. 2022 Mar 18;11(1):e24592.
							1		1			x	x	Al-Shwaiheen FA, Wang SJ, Uzelac A, Yom SS, Ryan WR. The advantages and drawbacks of routine magnetic resonance imaging for long-term post-treatment locoregional surveillance of oral cavity squamous cell carcinoma. Am J Otolaryngol. 2015 May-Jun;36(3):415-23.
										1		x		Alvi MIUR, Eagles EJ, Hamilton DW. A retrospective review of cancer surveillance in 100 head and neck cancer patients: Is there scope for a more tailored approach? Clin Otolaryngol. 2022 Jan;47(1):207-211.
				1					1					Andrade RS, Heron DE, Degirmenci B, Filho PA, Branstetter BF, Seethala RR, Ferris RL, Avril N. Posttreatment assessment of response using FDG-PET/CT for patients treated with definitive radiation therapy for head and neck cancers. Int J Radiat Oncol Biol Phys. 2006 Aug 1;65(5):1315-22.
									1					Ashour MM, Darwish EAF, Fahiem RM, Abdelaziz TT. MRI Posttreatment Surveillance for Head and Neck Squamous Cell Carcinoma: Proposed MR NI-RADS Criteria. AJNR Am J Neuroradiol. 2021 Jun;42(6):1123-1129.
										1		x		Atienza JA, Dasanu CA. Incidence of second primary malignancies in patients with treated head and neck cancer: a comprehensive review of literature. Curr Med Res Opin. 2012 Dec;28(12):1899-909.
	1	1			1				1					Aulino JM, Wulff-Burchfield EM, Dietrich MS, Ridner SH, Niermann KJ, Deng J, Rhoten BA, Doersam JK, Jarrett LA, Mannion K, Murphy BA. Evaluation of CT Changes in the Head and Neck After Cancer Treatment: Development of a Measurement Tool. Lymphat Res Biol. 2018 Feb;16(1):69-74.
				1					1			x		Awan MJ, Lavertu P, Zender C, Rezaee R, Fowler N, Karapetyan L, Gibson M, Wasman J, Faulhaber P, Machtay M, Yao M. Post-treatment PET/CT and p16 status for predicting treatment outcomes in locally advanced head and neck cancer after definitive radiation. Eur J Nucl Med Mol Imaging. 2017 Jun;44(6):988-997.
									1					Baba A, Kurokawa R, Kurokawa M, Hassan O, Ota Y, Srinivasan A. ADC for Differentiation between Posttreatment Changes and Recurrence in Head and Neck Cancer: A Systematic Review and Meta-analysis. AJNR Am J Neuroradiol. 2022 Mar;43(3):442-447.
				1										Baba A, Kurokawa R, Rawie E, Kurokawa M, Ota Y, Srinivasan A. Normalized Parameters of Dynamic Contrast-Enhanced Perfusion MRI and DWI-ADC for Differentiation between Posttreatment Changes and Recurrence in Head and Neck Cancer. AJNR Am J Neuroradiol. 2022 Jul 14.
										1				Baba A, Ojiri H, Ikeda K, Yamauchi H, Ogino N, Seto Y, Kobashi Y, Yamazoe S, Mogami T. Essentials on Oncological Imaging: Postoperative Computed Tomography and Magnetic Resonance Imaging of Oral Tongue Cancer. Can Assoc Radiol J. 2018 Nov;69(4):458-467.
										1				Baba D, Fushimi C, Hanyu K, Masubuchi T, Tada Y, Mura K. Prognostic Factors of Potential Early Recurrence of Hypopharyngeal Carcinoma. Anticancer Res. 2021 Nov;41(11):5761-5766.
														Bachar G, Hod R, Goldstein DP, Irish JC, Gullane PJ, Brown D, Gilbert RW, Hadar T, Feinmesser R, Shpitzer T. Outcome of oral tongue squamous cell carcinoma in patients with and without known risk factors. Oral Oncol. 2011 Jan;47(1):45-50.
									3			x		Bahig H, Huang SH, O'Sullivan B. Oligometastatic Head and Neck Cancer: Challenges and Perspectives. Cancers (Basel). 2022 Aug 11;14(16):3894.
										1				Balachandra S, Kusin SB, Lee R, Blackwell JM, Tiro JA, Cowell LG, Chiang CM, Wu SY, Varma S, Rivera EL, Mayo HG, Ding L, Sumer BD, Lea JS, Bagrodia A, Farkas LM, Wang R, Fakhry C, Dahlstrom KR, Sturgis EM, Day AT. Blood-based biomarkers of human papillomavirus-associated cancers: A systematic review and meta-analysis. Cancer. 2021 Mar 15;127(6):850-864.
										1				Bar-Ad V, Mishra M, Ohri N, Intenzo C. Positron emission tomography for neck evaluation following definitive treatment with chemoradiotherapy for locoregionally advanced head and neck squamous cell carcinoma. Rev Recent Clin Trials. 2012 Feb;7(1):36-41.
	1								1					Baugnon KL. NI-RADS to Predict Residual or Recurrent Head and Neck Squamous Cell Carcinoma. Neuroimaging Clin N Am. 2022 Feb;32(1):1-18.
		1							1					Baxi SS, Dunn L, Pfister DG. Evaluating the potential role of PET/CT in the posttreatment surveillance of head and neck cancer. J Natl Compr Canc Netw. 2015 Mar;13(3):252-4.
										1				Becker M, Varoquaux AD, Combescure C, Rager O, Pusztaszeri M, Burkhardt K, Delattre BMA, Dulguerov P, Dulguerov N, Katirtzidou E, Caparrotti F, Ratib O, Zaidi H, Becker CD. Local recurrence of squamous cell carcinoma of the head and neck after radio(chemo)therapy: Diagnostic performance of FDG-PET/MRI with diffusion-weighted sequences. Eur Radiol. 2018 Feb;28(2):651-663.
										1		x	x	Berger BM, Hanna GJ, Posner MR, Genden EM, Lautersztain J, Naber SP, Del Vecchio Fitz C, Kuperwasser C. Detection of Occult Recurrence Using Circulating Tumor Tissue Modified Viral HPV DNA among patients treated for HPV-driven Oropharyngeal Carcinoma. Clin Cancer Res. 2022 May 16:clincanres.0562.2022.
									1					Berrak S, Chawla S, Kim S, Quon H, Sherman E, Loevner LA, Poptani H. Diffusion weighted imaging in predicting progression free survival in patients with squamous cell carcinomas of the head and neck treated with induction chemotherapy. Acad Radiol. 2011 Oct;18(10):1225-32.
										1		x		Bertolini F, Trudu L, Banchelli F, Schipilliti F, Napolitano M, Alberici MP, Depenni R, D'Angelo E, Mattioli F, Rubino L, Presutti L. Second primary tumors in head and neck cancer patients: The importance of a "tailored" surveillance. Oral Dis. 2021 Sep;27(6):1412-1420.
									1			x	x	Beswick DM, Gooding WE, Johnson JT, Branstetter BF 4th. Temporal patterns of head and neck squamous cell carcinoma recurrence with positron-emission tomography/computed tomography monitoring. Laryngoscope. 2012 Jul;122(7):1512-7.
										1		x		Bird T, Barrington S, Thavaraj S, Jeannon JP, Lyons A, Oakley R, Simo R, Lei M, Guerrero Urbano T. (18)F-FDG PET/CT to assess response and guide risk-stratified follow-up after chemoradiotherapy for oropharyngeal squamous cell carcinoma. Eur J Nucl Med Mol Imaging. 2016 Jul;43(7):1239-47.
				1								x		Blanchard D, Barry B, De Raucourt D, Choussy O, Dessard-Diana B, Hans S, Lafarge D; SFORL work-group. Guidelines update: Post-treatment follow-up of adult head and neck squamous cell carcinoma: Screening for metastasis and metachronous esophageal and bronchial locations. Eur Ann Otorhinolaryngol Head Neck Dis. 2015 Sep;132(4):217-21.
										1				Blaurock, Markus, Philipp Dittmer, and Chia-Jung Busch. "Early Follow-Up in Head and Neck Cancer." Laryngo-Rhino-Otologie 101.S 02 (2022).
										1				Bonomo P, Merlotti A, Olmetto E, Bianchi A, Desideri I, Bacigalupo A, Franco P, Franzese C, Orlandi E, Livi L, Caini S. What is the prognostic impact of FDG PET in locally advanced head and neck squamous cell carcinoma treated with concomitant chemo-radiotherapy? A systematic review and meta-analysis. Eur J Nucl Med Mol Imaging. 2018 Nov;45(12):2122-2138.
					1							x		Bornstein S, Wax M, Holland J. Surveillance low-dose chest computed tomography for head and neck cancer patients. Otolaryngol Head Neck Surg. 2012 Sep;147(3):401-3.
										1				Borsetto D, Cheng J, Payne K, Nankivell P, Batis N, Rao K, Bhide S, Li F, Kim Y, Mehanna H, Wong D. Surveillance of HPV-Positive Head and Neck Squamous Cell Carcinoma with Circulating and Salivary DNA Biomarkers. Crit Rev Oncog. 2018;23(3-4):235-245.
										1		x		Borsetto D, Sethi M, Polesel J, Tomasoni M, Deganello A, Nicolai P, Bossi P, Fabbris C, Molteni G, Marchioni D, Tofanelli M, Cragnolini F, Tirelli G, Ciorba A, Pelucchi S, Corazzi V, Canzi P, Benazzo M, Lupato V, Giacomarra V, Cazzador D, Bandolin L, Menegaldo A, Spinato G, Obholzer R, Fussey J, Boscolo-Rizzo P. The risk of recurrence in surgically treated head and neck squamous cell carcinomas: …
										1		x		Bossi P, Chan AT, Licitra L, Trama A, Orlandi E, Hui EP, Halámková J, Mattheis S, Baujat B, Hardillo J, Smeele L, van Herpen C, Castro A, Machiels JP; ESMO Guidelines Committee. Electronic address: clinicalguidelines@esmo.org; EURACAN. Nasopharyngeal carcinoma: ESMO-EURACAN Clinical Practice Guidelines for diagnosis, treatment and follow-up†. Ann Oncol. 2021 Apr;32(4):452-465.
										1				Bourdillon AT, Shah HP, Cohen O, Hajek MA, Mehra S. Novel Machine Learning Model to Predict Interval of Oral Cancer Recurrence for Surveillance Stratification. Laryngoscope. 2022 Aug 20.
											1			Boysen M, Lövdal O, Tausjö J, Winther F. The value of follow-up in patients treated for squamous cell carcinoma of the head and neck. Eur J Cancer 1992; 28:426.
										1				Boysen ME, Zätterström UK, Evensen JF. Self-reported Symptoms to Monitor Recurrent Head and Neck Cancer-Analysis of 1,678 Cases. Anticancer Res. 2016 Jun;36(6):2849-54.
										1				Bradford CR, Ferlito A, Devaney KO, Mäkitie AA, Rinaldo A. Prognostic factors in laryngeal squamous cell carcinoma. Laryngoscope Investig Otolaryngol. 2020 Jan 27;5(1):74-81.
					1									Bradley PJ, Bradley PT. Searching for metachronous tumours in patients with head and neck cancer: the ideal protocol! Curr Opin Otolaryngol Head Neck Surg. 2010 Apr;18(2):124-33.
										1				Bradley PJ, Piazza C, Paderno A. A roadmap of six different pathways to improve survival in laryngeal cancer patients. Curr Opin Otolaryngol Head Neck Surg. 2021 Apr 1;29(2):65-78.
										1				Bradley, Patrick J. "Why do we follow up head and neck cancer patients?." ENT MASTERCLASS® 3.1 (2010): 83.
										1		x		Brands M, Verbeek A, Geurts S, Merkx T. Follow-up after oral cancer treatment-Transition to a personalized approach. J Oral Pathol Med. 2021 May;50(5):429-434.
		1		1										Brands MT, Brennan PA, Verbeek ALM, Merkx MAW, Geurts SME. Follow-up after curative treatment for oral squamous cell carcinoma. A critical appraisal of the guidelines and a review of the literature. Eur J Surg Oncol. 2018 May;44(5):559-565.
										1				Brands MT, Smeekens EAJ, Takes RP, Kaanders JHAM, Verbeek ALM, Merkx MAW, Geurts SME. Time patterns of recurrence and second primary tumors in a large cohort of patients treated for oral cavity cancer. Cancer Med. 2019 Sep;8(12):5810-5819.
										1				Brandstorp-Boesen J, Sørum Falk R, Folkvard Evensen J, Boysen M, Brøndbo K. Risk of Recurrence in Laryngeal Cancer. PLoS One. 2016 Oct 7;11(10):e0164068.
										1				Brandstorp-Boesen J, Zätterström U, Evensen JF, Boysen M. Value of patient-reported symptoms in the follow up of patients potentially cured of laryngeal carcinoma. J Laryngol Otol. 2019 Jun;133(6):508-514.
				1					1			x	x	Breik O, Kumar A, Birchall J, Mortimore S, Laugharne D, Jones K. Follow up imaging of oral, oropharyngeal and hypopharyngeal cancer patients: Comparison of PET-CT and MRI post treatment. J Craniomaxillofac Surg. 2020 Jul;48(7):672-679.
									1					Brenet E, Barbe C, Hoeffel C, Dubernard X, Merol JC, Fath L, Servagi-Vernat S, Labrousse M. Predictive Value of Early Post-Treatment Diffusion-Weighted MRI for Recurrence or Tumor Progression of Head and Neck Squamous Cell Carcinoma Treated with Chemo-Radiotherapy. Cancers (Basel). 2020 May 14;12(5):1234.
										1				Brennan K, Hall S, Yoo J, Rohland S, Theurer J, Peng P. Routine follow-up care for head and neck cancer after curative treatment: A 3-year experience of measuring patients' self-reported needs, preferences, quality of life and attitudes towards follow-up. Eur J Cancer Care (Engl). 2022 May;31(3):e13581.
									5			x		Brennan KE, Hall SF, Owen TE, Griffiths RJ, Peng Y. Variation in routine follow-up care after curative treatment for head-and-neck cancer: a population-based study in Ontario. Curr Oncol. 2018 Apr;25(2):e120-e131.
	1			1										Brennan KE, Hall SF, Yoo J, Rohland SL, Theurer J, Peng Y, Feldman-Stewart D. Routine follow-up care after curative treatment of head and neck cancer: A survey of patients' needs and preferences for healthcare services. Eur J Cancer Care (Engl). 2019 Mar;28(2):e12993.
										1				Brennan, Kelly. An Investigation on Routine Follow-Up Care for Head and Neck Cancer. Diss. 2016.
									1					Brkovich VS, Miller FR, Karnad AB, Hussey DH, McGuff HS, Otto RA. The role of positron emission tomography scans in the management of the N-positive neck in head and neck squamous cell carcinoma after chemoradiotherapy. Laryngoscope. 2006 Jun;116(6):855-8.
										1		x		Brouwer J, Bodar EJ, De Bree R, Langendijk JA, Castelijns JA, Hoekstra OS, Leemans CR. Detecting recurrent laryngeal carcinoma after radiotherapy: room for improvement. Eur Arch Otorhinolaryngol. 2004 Sep;261(8):417-22.
										1				Brouwer J, de Bree R, Comans EF, Akarriou M, Langendijk JA, Castelijns JA, Hoekstra OS, Leemans CR. Improved detection of recurrent laryngeal tumor after radiotherapy using (18)FDG-PET as initial method. Radiother Oncol. 2008 May;87(2):217-20.
										niet				Brouwer, Jolijn. "Diagnostic imaging in detecting recurrent and metastatic head and neck cancer." (2008).
										1				Budach V, Tinhofer I. Novel prognostic clinical factors and biomarkers for outcome prediction in head and neck cancer: a systematic review. Lancet Oncol. 2019 Jun;20(6):e313-e326.
										1		x		Bugter O, van Iwaarden DLP, van Leeuwen N, Nieboer D, Dronkers EAC, Hardillo JAU, Baatenburg de Jong RJ. A cause-specific Cox model for second primary tumors in patients with head and neck cancer: A RONCDOC study. Head Neck. 2021 Jun;43(6):1881-1889.
						1								Bunch PM, Hughes RT, White EP, Sachs JR, Frizzell BA, Lack CM. The Pharyngolaryngeal Venous Plexus: A Potential Pitfall in Surveillance Imaging of the Neck. AJNR Am J Neuroradiol. 2021 May;42(5):938-944.
	1													Bunch PM, Meegalla NT, Abualruz AR, Frizzell BA, Patwa HS, Porosnicu M, Williams DW 3rd, Aiken AH, Hughes RT. Initial Referring Physician and Radiologist Experience with Neck Imaging Reporting and Data System. Laryngoscope. 2022 Feb;132(2):349-355. d
									1					Burkill GJ, Evans RM, Raman VV, Connor SE. Modern Radiology in the Management of Head and Neck Cancer. Clin Oncol (R Coll Radiol). 2016 Jul;28(7):440-50.
										1				Bykowski J, Sacco AG. Beyond the AJR: Scrutiny of Imaging Performed in Asymptomatic Patients After Treatment for Head and Neck Cancer. AJR Am J Roentgenol. 2021 Aug 18.
	1													Campo F, Zocchi J, Moretto S, Mazzola F, Petruzzi G, Donà MG, Benevolo M, Iocca O, De Virgilio A, Pichi B, Manciocco V, Pellini R. Cell-Free Human Papillomavirus-DNA for Monitoring Treatment Response of Head and Neck Squamous Cell Carcinoma: Systematic Review and Meta-Analysis. Laryngoscope. 2022 Mar;132(3):560-568.
									1					Canavan JF, Harr BA, Bodmann JW, Reddy CA, Ferrini JR, Ives DI, Chute DJ, Fleming CW, Woody NM, Geiger JL, Joshi NP, Koyfman SA, Adelstein DJ. Impact of routine surveillance imaging on detecting recurrence in human papillomavirus associated oropharyngeal cancer. Oral Oncol. 2020 Apr;103:104585.
	1				1				6					Cashman EC, MacMahon PJ, Shelly MJ, Kavanagh EC. Role of positron emission tomography--computed tomography in head and neck cancer. Ann Otol Rhinol Laryngol. 2011 Sep;120(9):593-602.
										1				Chan SC, Ng SH, Chang JT, Lin CY, Chen YC, Chang YC, Hsu CL, Wang HM, Liao CT, Yen TC. Advantages and pitfalls of 18F-fluoro-2-deoxy-D-glucose positron emission tomography in detecting locally residual or recurrent nasopharyngeal carcinoma: comparison with magnetic resonance imaging. Eur J Nucl Med Mol Imaging. 2006 Sep;33(9):1032-40.
										1				Chang CC, Huang TH, Shueng PW, Chen SH, Chen CC, Lu CJ, Tseng YJ. Developing a Stacked Ensemble-Based Classification Scheme to Predict Second Primary Cancers in Head and Neck Cancer Survivors. Int J Environ Res Public Health. 2021 Nov 27;18(23):12499.
									1					Chao SS, Loh KS, Tan LK. Modalities of surveillance in treated nasopharyngeal cancer. Otolaryngol Head Neck Surg. 2003 Jul;129(1):61-4.
	1	1							1					Chen MM, Mott NM, Miller J, Kazemi R, Stover M, Graboyes EM, Divi V, Malloy KM, Wallner LP, Pitt SC, Dossett LA. Clinician Attitudes and Beliefs About Deintensifying Head and Neck Cancer Surveillance. JAMA Otolaryngol Head Neck Surg. 2022 Jan 1;148(1):43-51.
									1					Chen SH, Wang HM, Lin CY, Chang JT, Hsieh CH, Liao CT, Kang CJ, Yang LY, Yen TC. RGD-K5 PET/CT in patients with advanced head and neck cancer treated with concurrent chemoradiotherapy: Results from a pilot study. Eur J Nucl Med Mol Imaging. 2016 Aug;43(9):1621-9.
										1		x		Chen YH, Luo SD, Wu SC, Wu CN, Chiu TJ, Wang YM, Yang YH, Chen WC. Clinical Characteristics and Predictive Outcomes of Recurrent Nasopharyngeal Carcinoma-A Lingering Pitfall of the Long Latency. Cancers (Basel). 2022 Aug 4;14(15):3795.
					1				6			x		Chen YJ, Rath T, Mohan S. PET-Computed Tomography in Head and Neck Cancer: Current Evidence and Future Directions. Magn Reson Imaging Clin N Am. 2018 Feb;26(1):37-49.
									1			x	x	Chera BS, Kumar S, Shen C, Amdur R, Dagan R, Green R, Goldman E, Weiss J, Grilley-Olson J, Patel S, Zanation A, Hackman T, Blumberg J, Patel S, Thorp B, Weissler M, Yarbrough W, Sheets N, Mendenhall W, Tan XM, Gupta GP. Plasma Circulating Tumor HPV DNA for the Surveillance of Cancer Recurrence in HPV-Associated Oropharyngeal Cancer. J Clin Oncol. 2020 Apr 1;38(10):1050-1058.
									1					Cheung MK, Ong SY, Goyal U, Wertheim BC, Hsu CC, Yi SK. False Positive Positron Emission Tomography / Computed Tomography Scans in Treated Head and Neck Cancers. Cureus. 2017 Apr 10;9(4):e1146.
			1											Cheung PK, Chin RY, Eslick GD. Detecting residual/recurrent head neck squamous cell carcinomas using PET or PET/CT: Systematic review and meta-analysis. Otolaryngol Head Neck Surg 2016;154:421-432.
									3					Chi AC, Day TA, Neville BW. Oral cavity and oropharyngeal squamous cell carcinoma--an update. CA Cancer J Clin. 2015 Sep-Oct;65(5):401-21.
									4			x	x	Chi Jeffrey , Su Yun Chung, Carlos Alberto Lopez, Douglas K. Frank, Lucio Pereira, Edward Z. Gabalski, Sewit Teckie, Maged Ghaly, and Nagashree Seetharamu. The role of routine surveillance imaging in detecting oral cavity cancer recurrence in asymptomatic patients. Journal of Clinical Oncology 2020 38:15_suppl, e18561-e18561
									4					Chinn SB, Myers JN. Oral Cavity Carcinoma: Current Management, Controversies, and Future Directions. J Clin Oncol. 2015 Oct 10;33(29):3269-76.
										1				Choi SH, Lee JH, Choi YJ, Park JE, Sung YS, Kim N, Baek JH. Detection of Local Tumor Recurrence After Definitive Treatment of Head and Neck Squamous Cell Carcinoma: Histogram Analysis of Dynamic Contrast-Enhanced T1-Weighted Perfusion MRI. AJR Am J Roentgenol. 2017 Jan;208(1):42-47.
	1	1		1					1					Choi YJ, Lee JH, Sung YS, Yoon RG, Park JE, Nam SY, Baek JH. Value of Dynamic Contrast-Enhanced MRI to Detect Local Tumor Recurrence in Primary Head and Neck Cancer Patients. Medicine (Baltimore). 2016 May;95(19):e3698.
									1					Chong VF. Post treatment imaging in head and neck tumours. Cancer Imaging. 2005 Apr 6;5(1):8-10.
											1			Chuang SC, Scelo G, Tonita JM, et al. Risk of second primary cancer among patients with head and neck cancers: A pooled analysis of 13 cancer registries. Int J Cancer 2008; 123:2390.
									1					Chugh, Rajeev, et al. "Utilization of PET/CT Scan in Head and Neck Carcinoma: A Tertiary Care Hospital Experience." Indian Journal of Otolaryngology and Head & Neck Surgery (2020): 1-6.
				1										Coca-Pelaz A, Rodrigo JP, Suárez C, Nixon IJ, Mäkitie A, Sanabria A, Quer M, Strojan P, Bradford CR, Kowalski LP, Shaha AR, de Bree R, Hartl DM, Rinaldo A, Takes RP, Ferlito A. The risk of second primary tumors in head and neck cancer: A systematic review. Head Neck. 2020 Mar;42(3):456-466.
									1					Cohen EE, LaMonte SJ, Erb NL, Beckman KL, Sadeghi N, Hutcheson KA, Stubblefield MD, Abbott DM, Fisher PS, Stein KD, Lyman GH, Pratt-Chapman ML. American Cancer Society Head and Neck Cancer Survivorship Care Guideline. CA Cancer J Clin. 2016 May;66(3):203-39.
									6					Colavolpe, C., et al. "Positron Emission Tomography and head and neck cancers: Recurrence and post-treatment surveillance." Medecine Nucleaire. Imagerie Fonctionnelle et Metabolique 32.8 (2008): 399-408.
										1				Conessa C, Hervé S, Foehrenbach H, Poncet JL. FDG-PET scan in local follow-up of irradiated head and neck squamous cell carcinomas. Ann Otol Rhinol Laryngol. 2004 Aug;113(8):628-35.
									1					Connor S, Sit C, Anjari M, Lei M, Guerrero-Urbano T, Szyszko T, Cook G, Bassett P, Goh V. The ability of post-chemoradiotherapy DWI ADCmean and 18F-FDG SUVmax to predict treatment outcomes in head and neck cancer: impact of human papilloma virus oropharyngeal cancer status. J Cancer Res Clin Oncol. 2021 Aug;147(8):2323-2336.
									1					Connor SEJ, Burd C, Sivarasan N, Goh V. MRI in head and neck cancer following chemoradiotherapy: what is the optimal delay to demonstrate maximal response? Eur Radiol. 2021 Dec;31(12):9273-9286.
										1		x		Contrera KJ, Smile TD, Mahomva C, Wei W, Adelstein DJ, Broughman JR, Burkey BB, Geiger JL, Joshi NP, Ku JA, Lamarre ED, Lorenz RR, Prendes BL, Scharpf J, Schwartzman LM, Woody NM, Xiong D, Koyfman SA. Locoregional and distant recurrence for HPV-associated oropharyngeal cancer using AJCC 8 staging. Oral Oncol. 2020 Dec;111:105030.
	1	1			1				1			x	x	Corpman DW, Masroor F, Carpenter DM, Nayak S, Gurushanthaiah D, Wang KH. Posttreatment surveillance PET/CT for HPV-associated oropharyngeal cancer. Head Neck. 2019 Feb;41(2):456-462.
										1				Creff G, Devillers A, Depeursinge A, Palard-Novello X, Acosta O, Jegoux F, Castelli J. Evaluation of the Prognostic Value of FDG PET/CT Parameters for Patients With Surgically Treated Head and Neck Cancer: A Systematic Review. JAMA Otolaryngol Head Neck Surg. 2020 May 1;146(5):471-479.
	1	1		1										Dai YL, King AD. State of the art MRI in head and neck cancer. Clin Radiol. 2018 Jan;73(1):45-59.
									1					de Bree R, van der Putten L, Brouwer J, Castelijns JA, Hoekstra OS, Leemans CR. Detection of locoregional recurrent head and neck cancer after (chemo)radiotherapy using modern imaging. Oral Oncol. 2009 Apr-May;45(4-5):386-93.
										1				de Bree, R., van der Putten, L., van Tinteren, H., Wedman, J., Oyen, W. J. G., Janssen, L. M., van den Brekel, M. W. M., Comans, E. F. I., Pruim, J., Takes, R. P., Hobbelink, M. G. G., Valdés Olmos, R., van der Laan, B. F. A. M., Boers, M., Hoekstra, O. S., & Leemans, C. R. (2016). Effectiveness of an 18F-FDG-PET based strategy to optimize the diagnostic trajectory of suspected recurrent laryngea…
									1			x		De Felice F, de Vincentiis M, Valentini V, Musio D, Mezi S, Lo Mele L, Terenzi V, D'Aguanno V, Cassoni A, Di Brino M, Tenore G, Bulzonetti N, Battisti A, Greco A, Pompa G, Minni A, Romeo U, Cortesi E, Polimeni A, Tombolini V. Follow-up program in head and neck cancer. Crit Rev Oncol Hematol. 2017 May;113:151-155.
									5					De Felice F, Lei M, Oakley R, Lyons A, Fry A, Jeannon JP, Simo R, Guerrero Urbano T. Risk stratified follow up for head and neck cancer patients - An evidence based proposal. Oral Oncol. 2021 Aug;119:105365.
									1					De Felice F, Musio D, Tombolini V. Follow-up in head and neck cancer: a management dilemma. Advances in Otolaryngology 2015 (2015).
									1					de Galiza Barbosa, Felipe, et al. "Evaluation of 18F‐FDG PET/CT as an early imaging biomarker for response monitoring after radiochemotherapy using cetuximab in head and heck squamous cell carcinoma." Head & Neck 42.2 (2020): 163-170.
											1			de Visscher AV, Manni JJ. Routine long-term follow-up in patients treated with curative intent for squamous cell carcinoma of the larynx, pharynx, and oral cavity. Does it make sense? Arch Otolaryngol Head Neck Surg 1994; 120:934
										1				De Zoysa N, Lee A, Joshi A, Guerrero-Urbano T, Lei M, McGurk M, Lyons A, Cascarini L, Jeannon JP, Simo RS, Ali S, Oakley R. Developing a follow-up surveillance protocol in head and neck oncological surgery: enhanced 'traffic light' surveillance - a prospective feasibility study. Clin Otolaryngol. 2017 Apr;42(2):446-450.
	1													Demétrio de Souza França P, Roberts S, Kossatz S, Guru N, Mason C, Zanoni DK, Abrahão M, Schöder H, Ganly I, Patel SG, Reiner T. Fluorine-18 labeled poly (ADP-ribose) polymerase1 inhibitor as a potential alternative to 2-deoxy-2-[18F]fluoro-d-glucose positron emission tomography in oral cancer imaging. Nucl Med Biol. 2020 May-Jun;84-85:80-87.
	1								1					Denaro N, Merlano MC, Russi EG. Follow-up in Head and Neck Cancer: Do More Does It Mean Do Better? A Systematic Review and Our Proposal Based on Our Experience. Clin Exp Otorhinolaryngol. 2016 Dec;9(4):287-297.
										1				Dermody SM, Haring CT, Bhambhani C, Tewari M, Brenner JC, Swiecicki PL. Surveillance and Monitoring Techniques for HPV-Related Head and Neck Squamous Cell Carcinoma: Circulating Tumor DNA. Curr Treat Options Oncol. 2021 Feb 8;22(3):21.
		1		1					1					Deutschmann MW, Sykes KJ, Harbison J, Cabrera-Muffly C, Shnayder Y. The impact of compliance in posttreatment surveillance in head and neck squamous cell carcinoma. JAMA Otolaryngol Head Neck Surg. 2015 Jun;141(6):519-25.
									1					Dias FL. Assessment of treatment response after chemoradiation of head and neck cancer. Curr Oncol Rep. 2013 Apr;15(2):119-27.
	1													Diez-Fraile A, De Ceulaer J, Derpoorter C, Spaas C, De Backer T, Lamoral P, Abeloos J, Lammens T. Tracking the Molecular Fingerprint of Head and Neck Cancer for Recurrence Detection in Liquid Biopsies. Int J Mol Sci. 2022 Feb 22;23(5):2403.
									1			x		Digonnet A, Hamoir M, Andry G, Haigentz M Jr, Takes RP, Silver CE, Hartl DM, Strojan P, Rinaldo A, de Bree R, Dietz A, Grégoire V, Paleri V, Langendijk JA, Vander Poorten V, Hinni ML, Rodrigo JP, Suárez C, Mendenhall WM, Werner JA, Genden EM, Ferlito A. Post-therapeutic surveillance strategies in head and neck squamous cell carcinoma. Eur Arch Otorhinolaryngol. 2013 May;270(5):1569-80.
										1				Dimon EL, Simmons JK, Ziegler A, Bollman M, Bur A, Nallani R, Smith JB, Cummings E, Fassas S, Kakarala K, Shnayder Y, Sykes KJ. Assessment of conditions leading to lost-to-follow-up of head and neck cancer patients. Am J Otolaryngol. 2022 Jul-Aug;43(4):103443.
	1													Dinkelborg P, Ro SR, Shnayien S, Schaafs LA, Koerdt S, Kreutzer K, Heiland M, Hamm B, Elsholtz FHJ. Retrospective Evaluation of NI-RADS for Detecting Postsurgical Recurrence of Oral Squamous Cell Carcinoma on Surveillance CT or MRI. AJR Am J Roentgenol. 2021 Jul;217(1):198-206.
										1				Driessen JP, Peltenburg B, Philippens MEP, Huijbregts JE, Pameijer FA, de Bree R, Janssen LM, Terhaard CHJ. Prospective comparative study of MRI including diffusion-weighted images versus FDG PET-CT for the detection of recurrent head and neck squamous cell carcinomas after (chemo)radiotherapy. Eur J Radiol. 2019 Feb;111:62-67.
										1				Driessen JP, van Kempen PM, van der Heijden GJ, Philippens ME, Pameijer FA, Stegeman I, Terhaard CH, Janssen LM, Grolman W. Diffusion-weighted imaging in head and neck squamous cell carcinomas: a systematic review. Head Neck. 2015 Mar;37(3):440-8.
	1	1	1	1	1			32	1			x	x	Dunsky KA, Wehrmann DJ, Osman MM, Thornberry BM, Varvares MA. PET-CT and the detection of the asymptomatic recurrence or second primary lesions in the treated head and neck cancer patient. Laryngoscope. 2013 Sep;123(9):2161-4.
	1				1									Elsholtz FHJ, Erxleben C, Bauknecht HC, Dinkelborg P, Kreutzer K, Hamm B, Niehues SM. Reliability of NI-RADS criteria in the interpretation of contrast-enhanced magnetic resonance imaging considering the potential role of diffusion-weighted imaging. Eur Radiol. 2021 Aug;31(8):6295-6304.
	1													Elsholtz FHJ, Ro SR, Shnayien S, Dinkelborg P, Hamm B, Schaafs LA. Impact of double reading on NI-RADS diagnostic accuracy in reporting oral squamous cell carcinoma surveillance imaging - a single-center study. Dentomaxillofac Radiol. 2022 Jan 1;51(1):20210168.
	1						1		1					Elsholtz FHJ, Ro SR, Shnayien S, Erxleben C, Bauknecht HC, Lenk J, Schaafs LA, Hamm B, Niehues SM. Inter- and Intrareader Agreement of NI-RADS in the Interpretation of Surveillance Contrast-Enhanced CT after Treatment of Oral Cavity and Oropharyngeal Squamous Cell Carcinoma. AJNR Am J Neuroradiol. 2020 May;41(5):859-865.
		1												Ernani V, Saba NF. Oral Cavity Cancer: Risk Factors, Pathology, and Management. Oncology. 2015;89(4):187-95.
					1				1					Escott EJ. Role of positron emission tomography/computed tomography (PET/CT) in head and neck cancer. Radiol Clin North Am. 2013 Sep;51(5):881-93.
							1					x		Ettinger KS, Yetzer JG. Controversies in Oral and Maxillofacial Oncology. Oral Maxillofac Surg Clin North Am. 2017 Nov;29(4):487-501.
	1				1				1		https://www.ncbi.nlm.nih.gov/books/NBK219499/			Evangelista L, Cervino AR, Chondrogiannis S, Marzola MC, Maffione AM, Colletti PM, Muzzio PC, Rubello D. Comparison between anatomical cross-sectional imaging and 18F-FDG PET/CT in the staging, restaging, treatment response, and long-term surveillance of squamous cell head and neck cancer: a systematic literature overview. Nucl Med Commun. 2014 Feb;35(2):123-34.
										1				Fakhry C, Qualliotine JR, Zhang Z, Agrawal N, Gaykalova DA, Bishop JA, Subramaniam RM, Koch WM, Chung CH, Eisele DW, Califano J, Viscidi RP. Serum Antibodies to HPV16 Early Proteins Warrant Investigation as Potential Biomarkers for Risk Stratification and Recurrence of HPV-Associated Oropharyngeal Cancer. Cancer Prev Res (Phila). 2016 Feb;9(2):135-41.
				1					1					Farber LA, Benard F, Machtay M, Smith RJ, Weber RS, Weinstein GS, Chalian AA, Alavi A, Rosenthal DI. Detection of recurrent head and neck squamous cell carcinomas after radiation therapy with 2-18F-fluoro-2-deoxy-D-glucose positron emission tomography. Laryngoscope. 1999 Jun;109(6):970-5.
									1		anterior skull base			Farina D, Zorza I, Golemi S, Lombardi D, Borghesi A, Maroldi R, Ravanelli M. Posttreatment Imaging Surveillance. Adv Otorhinolaryngol. 2020;84:218-230.
				1										Fatima N, Zaman A, Zaman U, Zaman S, Tahseen R, Zaman MU. Impact of Primary Tumor Size, SUVmax of Primary Tumor and the Most Avid Neck Node on Baseline 18 FDG PET/CT upon Disease Recurrence in Head and Neck Oropharyngeal SCC Using Standardized Imaging Protocol. World J Nucl Med. 2022 Feb 24;21(1):9-17.
												x		Fernandez K et al. "PET-CT and the Detection of the Asymptomatic Recurrence." https://www.researchposters.com/Posters/AAOHNSF/AAO2010/SP253.pdf
									6					Fleming AJ Jr, Johansen ME. The clinician's expectations from the use of positron emission tomography/computed tomography scanning in untreated and treated head and neck cancer patients. Curr Opin Otolaryngol Head Neck Surg. 2008 Apr;16(2):127-34.
										1				Flores B, Price GW, Rayl JD. Systems Automation for Cancer Surveillance: A Lean Six Sigma Project for Tracking Care of Patients With Head and Neck Cancer. Fed Pract. 2017 Aug;34(Suppl 5):S62-S68.
		1		1					5					Flynn CJ, Khaouam N, Gardner S, Higgins K, Enepekides D, Balogh J, MacKenzie R, Singh S, Davidson J, Poon I. The value of periodic follow-up in the detection of recurrences after radical treatment in locally advanced head and neck cancer. Clin Oncol (R Coll Radiol). 2010 Dec;22(10):868-73.
											1			Fortin A, Wang CS, Vigneault E. Influence of smoking and alcohol drinking behaviors on treatment outcomes of patients with squamous cell carcinomas of the head and neck. Int J Radiat Oncol Biol Phys 2009; 74:1062.
										1		x		Frakes JM, Naghavi AO, Demetriou SK, Strom TJ, Russell JS, Kish JA, McCaffrey JC, Otto KJ, Padhya TA, Harrison LB, Trotti AM, Caudell JJ. Determining optimal follow-up in the management of human papillomavirus-positive oropharyngeal cancer. Cancer. 2016 Feb 15;122(4):634-41.
									5					Francis DO, Yueh B, Weymuller EA Jr, Merati AL. Impact of surveillance on survival after laryngeal cancer in the medicare population. Laryngoscope. 2009 Dec;119(12):2337-44.
										1		x		Fu TS, Scheffler P, Forner D, Noel CW, Huang SH, Gilbert RW, Goldstein DP, O'Sullivan B, Mehanna HM, Waldron J, de Almeida JR. A cost-utility analysis comparing CT surveillance, PET-CT surveillance, and planned postradiation neck dissection for advanced nodal HPV-positive oropharyngeal cancer. Cancer. 2021 Sep 15;127(18):3372-3380.
										1				Fu, T. S. "PET-CT-guided surveillance cost effective for advanced oropharyngeal cancer." PharmacoEconomics & Outcomes News 880 (2021): 23-12.
	1								1					Fukui MB, Blodgett TM, Meltzer CC. PET/CT imaging in recurrent head and neck cancer. Semin Ultrasound CT MR. 2003 Jun;24(3):157-63.
									4			x	x	Fukumoto C, Oshima R, Sawatani Y, Shiraishi R, Hyodo T, Kamimura R, Hasegawa T, Komiyama Y, Izumi S, Fujita A, Wakui T, Kawamata H. Surveillance for Patients with Oral Squamous Cell Carcinoma after Complete Surgical Resection as Primary Treatment: A Single-Center Retrospective Cohort Study. Cancers (Basel). 2021 Nov 21;13(22):5843.
									1					Funk GF. A head and neck surgeon's perspective on best practices for the use of PET/CT scans for the diagnosis and treatment of head and neck cancers. Arch Otolaryngol Head Neck Surg. 2012 Aug;138(8):748-52.
										1				Gao S, Li S, Yang X, Tang Q. 18FDG PET-CT for distant metastases in patients with recurrent head and neck cancer after definitive treatment. A meta-analysis. Oral Oncol. 2014 Mar;50(3):163-7.
									4					Genden EM, Ferlito A, Silver CE, Takes RP, Suárez C, Owen RP, Haigentz M Jr, Stoeckli SJ, Shaha AR, Rapidis AD, Rodrigo JP, Rinaldo A. Contemporary management of cancer of the oral cavity. Eur Arch Otorhinolaryngol. 2010 Jul;267(7):1001-17.
										1		x	x	Ghanooni R, Delpierre I, Magremanne M, Vervaet C, Dumarey N, Remmelink M, Lacroix S, Trotta N, Hassid S, Goldman S. ¹⁸F-FDG PET/CT and MRI in the follow-up of head and neck squamous cell carcinoma. Contrast Media Mol Imaging. 2011 Jul-Aug;6(4):260-6.
										1				Gharzai LA, Burger N, Li P, Jaworski EM, Henderson C, Spector M, Rosko A, Chen MM, Prince ME, Bradford CR, Malloy KM, Stucken CL, Swiecicki P, Worden F, Schipper MJ, Schonewolf CA, Shah J, Jagsi R, Chinn S, Shuman A, Casper K, Mierzwa ML. Patient Burden with Current Surveillance Paradigm and Factors Associated with Interest in Altered Surveillance for Early Stage HPV-Related Oropharyngeal Cancer.…
										1				Ghosh-Laskar S, Mummudi N, Rangarajan V, Purandare N, Gupta T, Budrukkar A, Murthy V, Agarwal JP. Prognostic value of response assessment fluorodeoxyglucose positron emission tomography-computed tomography scan in radically treated squamous cell carcinoma of head and neck: Long-term results of a prospective study. J Cancer Res Ther. 2019 Jul-Sep;15(3):596-603.
									1			x		Gill A, Vasan N, Givi B, Joshi A. AHNS Series: Do you know your guidelines? Evidence-based management of oral cavity cancers. Head Neck. 2018 Feb;40(2):406-416.
									1			x		Gillespie J. Imaging of the post-treatment neck. Clin Radiol. 2020 Oct;75(10):794.e7-794.e17.
						1			1			x		Glastonbury CM. Head and Neck Squamous Cell Cancer: Approach to Staging and Surveillance. 2020 Feb 15. In: Hodler J, Kubik-Huch RA, von Schulthess GK, editors. Diseases of the Brain, Head and Neck, Spine 2020–2023: Diagnostic Imaging [Internet]. Cham (CH): Springer; 2020. Chapter 17.
	1											x		Goel R, Moore W, Sumer B, Khan S, Sher D, Subramaniam RM. Clinical Practice in PET/CT for the Management of Head and Neck Squamous Cell Cancer. AJR Am J Roentgenol. 2017 Aug;209(2):289-303.
										1				Goerres GW, Schmid DT, Bandhauer F, Huguenin PU, von Schulthess GK, Schmid S, Stoeckli SJ. Positron emission tomography in the early follow-up of advanced head and neck cancer. Arch Otolaryngol Head Neck Surg. 2004 Jan;130(1):105-9; discussion 120-1.
				1					1					González Moreno IM, Torres Del Río S, Vázquez Olmos C. Follow-up in head and neck cancer. What the radiologist must know. Radiologia (Engl Ed). 2020 Jan-Feb;62(1):13-27. English, Spanish.
	1	1		1					1			x	x	Gore A, Baugnon K, Beitler J, Saba NF, Patel MR, Wu X, Boyce BJ, Aiken AH. Posttreatment Imaging in Patients with Head and Neck Cancer without Clinical Evidence of Recurrence: Should Surveillance Imaging Extend Beyond 6 Months? AJNR Am J Neuroradiol. 2020 Jul;41(7):1238-1244.
										1				Gouhar, Ghada K., and Mona A. El-Hariri. "Feasibility of diffusion weighted MR imaging in differentiating recurrent laryngeal carcinoma from radionecrosis." The Egyptian Journal of Radiology and Nuclear Medicine 42.2 (2011): 169-175.
		1												Gourin CG, Zhi W, Adam BL. Proteomic identification of serum biomarkers for head and neck cancer surveillance. Laryngoscope. 2009 Jul;119(7):1291-302.
									1					Goyal N, Day A, Epstein J, Goodman J, Graboyes E, Jalisi S, Kiess AP, Ku JA, Miller MC, Panwar A, Patel VA, Sacco A, Sandulache V, Williams AM, Deschler D, Farwell DG, Nathan CA, Fakhry C, Agrawal N. Head and neck cancer survivorship consensus statement from the American Head and Neck Society. Laryngoscope Investig Otolaryngol. 2021 Nov 30;7(1):70-92.
	1	1			1									Goyal P, Hsu JM, Kellman RM. Effect of 18F-fluorodeoxyglucose positron emission tomography on the management of patients with head and neck squamous cell carcinoma. J Otolaryngol Head Neck Surg. 2008 Oct;37(5):694-9.
		1		1								x		Graff P, Blanchard P, Thariat J, Racadot S, Lapeyre M. Surveillance après traitement d'un cancer cervicofacial [Post-treatment follow-up of head and neck cancer patients]. Cancer Radiother. 2019 Oct;23(6-7):576-580. French.
				1										Gregor N, Lee J, Turner A. Factors Affecting Treatment Outcome in Elderly Head and Neck Cancer Patients: A Retrospective Pilot Study. J Med Imaging Radiat Sci. 2016 Sep;47(3S):S15-S20.
									1					Greven KM, Williams DW 3rd, McGuirt WF Sr, Harkness BA, D'Agostino RB Jr, Keyes JW Jr, Watson NE Jr. Serial positron emission tomography scans following radiation therapy of patients with head and neck cancer. Head Neck. 2001 Nov;23(11):942-6.
	1				1									Grosse J, Hellwig D. PET/CT und PET/MRT bei Tumoren des Kopf-Hals-Bereichs [PET/CT and PET/MRI in Head and Neck Cancer]. Laryngorhinootologie. 2020 Jan;99(1):12-21. German.
	1				1									Guenette JP. Radiologic Evaluation of the Head and Neck Cancer Patient. Hematol Oncol Clin North Am. 2021 Oct;35(5):863-873.
									1					Gupta T, Jain S, Agarwal JP, Rangarajan V, Purandare N, Ghosh-Laskar S, Dinshaw KA. Diagnostic performance of response assessment FDG-PET/CT in patients with head and neck squamous cell carcinoma treated with high-precision definitive (chemo)radiation. Radiother Oncol. 2010 Nov;97(2):194-9.
	1	1			1				1			x		Gupta T, Master Z, Kannan S, Agarwal JP, Ghsoh-Laskar S, Rangarajan V, Murthy V, Budrukkar A. Diagnostic performance of post-treatment FDG PET or FDG PET/CT imaging in head and neck cancer: a systematic review and meta-analysis. Eur J Nucl Med Mol Imaging. 2011 Nov;38(11):2083-95.
									1		dubbel			Guzmán Pérez-Carrillo GJ, Ivanidze J. PET/CT and PET/MR Imaging of the Post-treatment Head and Neck: Traps and Tips. Neuroimaging Clin N Am. 2022 Feb;32(1):111-132.
										1				Guzmán Pérez-Carrillo GJ, Ivanidze J. PET/CT and PET/MR Imaging of the Post-treatment Head and Neck: Traps and Tips. Neuroimaging Clin N Am. 2022 Feb;32(1):111-132.
										1				Ha SC, Roh JL, Kim JS, Lee JH, Choi SH, Nam SY, Kim SY. Clinical utility of 18F-FDG PET/CT for patients with recurrent head and neck squamous cell carcinoma. Acta Otolaryngol. 2019 Sep;139(9):810-815.
										1				Haapaniemi A, Mäkitie A, Kekolahti P, Ryynänen OP. A preliminary Bayesian network model to identify factors associated with treatment outcome in T2 and T3 laryngeal carcinoma. Oral Oncol. 2019 Nov;98:162-164.
										1				Haapaniemi A, Väisänen J, Atula T, Alho OP, Mäkitie A, Koivunen P. Predictive factors and treatment outcome of laryngeal carcinoma recurrence. Head Neck. 2017 Mar;39(3):555-563.
											1			Haas I, Hauser U, Ganzer U. The dilemma of follow-up in head and neck cancer patients. Eur Arch Otorhinolaryngol 2001; 258:177.
	1								6			x		Halimi C, Barry B, De Raucourt D, Choussy O, Dessard-Diana B, Hans S, Lafarge D; SFORL work-group. Guidelines of the French Society of Otorhinolaryngology (SFORL), short version. Diagnosis of local recurrence and metachronous locations in head and neck oncology. Eur Ann Otorhinolaryngol Head Neck Dis. 2015 Nov;132(5):287-90.
										1				Hall SF, Owen T, Griffiths RJ, Brennan K. Does the frequency of routine follow-up after curative treatment for head-and-neck cancer affect survival? Curr Oncol. 2019 Oct;26(5):295-306.
										1				Halpern BS, Yeom K, Fueger BJ, Lufkin RB, Czernin J, Allen-Auerbach M. Evaluation of suspected local recurrence in head and neck cancer: a comparison between PET and PET/CT for biopsy proven lesions. Eur J Radiol. 2007 May;62(2):199-204.
										1				Hamilton SN, Arshad O, Kwok J, Tran E, Fuchsia Howard A, Serrano I, Goddard K. Documentation and incidence of late effects and screening recommendations for adolescent and young adult head and neck cancer survivors treated with radiotherapy. Support Care Cancer. 2019 Jul;27(7):2609-2616.
									1					Harris, Brianna N., and D. Gregory Farwell. "Frequency of Follow-up of Oral Cavity and Oropharynx Patients and Appropriate Use of Imaging and Other Surveillance Methodology." Current Otorhinolaryngology Reports 6.3 (2018): 292-297.
				1										Harvey RJ, Pitzer G, Nissman DB, Buchmann L, Rumboldt Z, Day T, Schlosser RJ. PET/CT in the assessment of previously treated skull base malignancies. Head Neck. 2010 Jan;32(1):76-84.
	1													Haywood M, Masterson L, Cronin A, Vijendren A, Iyngkaran T, Kothari P, Chan CH, Camilleri A. Improving the efficacy of PET-CT imaging in head and neck cancer management and surveillance through the multidisciplinary team: A multicentre, retrospective cohort analysis of 51 patients. Clin Otolaryngol. 2018 Aug;43(4):1131-1135.
	1		1									x		Heineman TE, Kuan EC, St John MA. When should surveillance imaging be performed after treatment for head and neck cancer? Laryngoscope. 2017 Mar;127(3):533-534.
									1			x		Helsen N, Roothans D, Van Den Heuvel B, Van den Wyngaert T, Van den Weyngaert D, Carp L, Stroobants S. 18F-FDG-PET/CT for the detection of disease in patients with head and neck cancer treated with radiotherapy. PLoS One. 2017 Aug 3;12(8):e0182350.
					1				1					Helsen N, Van den Wyngaert T, Carp L, Stroobants S. FDG-PET/CT for treatment response assessment in head and neck squamous cell carcinoma: a systematic review and meta-analysis of diagnostic performance. Eur J Nucl Med Mol Imaging. 2018 Jun;45(6):1063-1071.
										1				Hemmat SM, Wang SJ, Uzelac A, Yom SS, Ryan WR. The Limitations of Routine Magnetic Resonance Imaging for Long-Term Post-Treatment Locoregional Surveillance of Salivary Carcinoma. ORL J Otorhinolaryngol Relat Spec. 2015;77(3):132-40.
										1				Hermans R, Op de beeck K, Van den Bogaert W, Rijnders A, Staelens L, Feron M, Bellon E. The relation of CT-determined tumor parameters and local and regional outcome of tonsillar cancer after definitive radiation treatment. Int J Radiat Oncol Biol Phys. 2001 May 1;50(1):37-45.
									5			x	x	Hermans R, Pameijer FA, Mancuso AA, Parsons JT, Mendenhall WM. Laryngeal or hypopharyngeal squamous cell carcinoma: can follow-up CT after definitive radiation therapy be used to detect local failure earlier than clinical examination alone? Radiology. 2000 Mar;214(3):683-7.
									1					Hermans R. Diffusion-weighted MRI in head and neck cancer. Curr Opin Otolaryngol Head Neck Surg. 2010 Apr;18(2):72-8.
									1					Hermans R. Head and neck cancer: how imaging predicts treatment outcome. Cancer Imaging. 2006 Oct 31;6(Spec No A):S145-53.
									3					Hermans R. Oropharyngeal cancer. Cancer Imaging. 2005 Nov 23;5 Spec No A(Spec No A):S52-7.
									2					Hermans R. Posttreatment imaging in head and neck cancer. Eur J Radiol. 2008 Jun;66(3):501-11.
	1	1		1					1			x		Hermans R. Post-treatment imaging of head and neck cancer. Cancer Imaging. 2004 Feb 12;4 Spec No A(Spec No A):S6-S15.
										1				Hermans, Robert. "Value of imaging studies in the staging and follow-up of head and neck squamous cell carcinoma." Acta Facultatis Medicae Naissensis 25.3 (2008): 157-163.
										1				Hibbert J, Halec G, Baaken D, Waterboer T, Brenner N. Sensitivity and Specificity of Human Papillomavirus (HPV) 16 Early Antigen Serology for HPV-Driven Oropharyngeal Cancer: A Systematic Literature Review and Meta-Analysis. Cancers (Basel). 2021 Jun 16;13(12):3010.
	1	1	1		1				1			x	x	Ho AS, Tsao GJ, Chen FW, Shen T, Kaplan MJ, Colevas AD, Fischbein NJ, Quon A, Le QT, Pinto HA, Fee WE Jr, Sunwoo JB, Sirjani D, Hara W, Yao M. Impact of positron emission tomography/computed tomography surveillance at 12 and 24 months for detecting head and neck cancer recurrence. Cancer. 2013 Apr 1;119(7):1349-56.
										1				Høeg BL, Bidstrup PE, Karlsen RV, Friberg AS, Albieri V, Dalton SO, Saltbæk L, Andersen KK, Horsboel TA, Johansen C. Follow-up strategies following completion of primary cancer treatment in adult cancer survivors. Cochrane Database Syst Rev. 2019 Nov 21;2019(11):CD012425.
										1				Hohenstein NA, Chan JW, Wu SY, Tahir P, Yom SS. Diagnosis, Staging, Radiation Treatment Response Assessment, and Outcome Prognostication of Head and Neck Cancers Using PET Imaging: A Systematic Review. PET Clin. 2020 Jan;15(1):65-75.
				1										Hoshikawa H, Kishino T, Nishiyama Y, Yamamoto Y, Yonezaki M, Mori N. Early prediction of local control in head and neck cancer after chemoradiotherapy by FDG-PET. Nucl Med Commun. 2011 Aug;32(8):684-9.
									3					Hostetter J, Yazbek S. Postoperative Pharynx and Larynx. Neuroimaging Clin N Am. 2022 Feb;32(1):37-53.
	1				1							x	x	House AE, Zebolsky AL, Jacobs J, Likhterov I, Behr S, Glastonbury C, Seth R, Heaton C, Knott PD. Surveillance Imaging Following Head and Neck Cancer Treatment and Microvascular Reconstruction. Laryngoscope. 2021 Dec;131(12):2713-2718.
										1				Howren MB, Christensen AJ, Pagedar NA. Examination of risk factors for discontinuation of follow-up care in patients with head and neck cancer. Cancer Med. 2022 Jun 12.
										1				Hoyle JM, Correya TA, Kenzik K, Francisco L, Spencer SA, Willey CD, Bonner JA, Snider JW, Boggs DH, Carroll WR, Bhatia S, McDonald AM. Factors associated with loss to follow-up after radiation therapy for head and neck cancer. Head Neck. 2022 Apr;44(4):943-951.
										1				Hsieh, Jason Chia‐Hsun, et al. "Review of emerging biomarkers in head and neck squamous cell carcinoma in the era of immunotherapy and targeted therapy." Head & Neck 41 (2019): 19-45.
	1	1		1	1				1					Hsu D, Chokshi FH, Hudgins PA, Kundu S, Beitler JJ, Patel MR, Aiken AH. Predictive Value of First Posttreatment Imaging Using Standardized Reporting in Head and Neck Cancer. Otolaryngol Head Neck Surg. 2019 Dec;161(6):978-985.
	1	1							1					Hsu D, Juliano AF. Neck Imaging Reporting and Data System: Principles and Implementation. Neuroimaging Clin N Am. 2020 Aug;30(3):369-377.
									1					Hsu D, Rath TJ, Branstetter BF, Anzai Y, Phillips CD, Juliano AF, Mosier KM, Bazylewicz MP, Poliashenko SM, Kulzer MH, Rhyner PA, Risk B, Wiggins RH, Aiken AH. Interrater Reliability of NI-RADS on Posttreatment PET/Contrast-enhanced CT Scans in Head and Neck Squamous Cell Carcinoma. Radiol Imaging Cancer. 2021 May;3(3):e200131.
		1							1					Huang AT, Sturgis EM. Surviving Surveillance-Are Current Head and Neck Cancer Posttreatment Surveillance Recommendations Better for Patients or Ourselves? JAMA Otolaryngol Head Neck Surg. 2022 Jan 1;148(1):51-52.
									1					Hustinx R, Lucignani G. PET/CT in head and neck cancer: an update. Eur J Nucl Med Mol Imaging. 2010 Mar;37(3):645-51. doi: 10.1007/s00259-009-1365-9. PMID: 20187296.
									1					Hutcheson, Katherine A., and Carol M. Lewis. "Head and neck cancer survivorship management." Advances in Cancer Survivorship Management. Springer, New York, NY, 2015. 145-166.
									1					Hwang HS, Perez DA, Orloff LA. Comparison of positron emission tomography/computed tomography imaging and ultrasound in staging and surveillance of head and neck and thyroid cancer. Laryngoscope. 2009 Oct;119(10):1958-65.
				1					1					Hwang I, Choi SH, Kim YJ, Kim KG, Lee AL, Yun TJ, Kim JH, Sohn CH. Differentiation of recurrent tumor and posttreatment changes in head and neck squamous cell carcinoma: application of high b-value diffusion-weighted imaging. AJNR Am J Neuroradiol. 2013 Dec;34(12):2343-8.
										1		x	x	Ichpujani VK, Rao SA, Chaturvedi AK, Dewan AK, Choudhary PS. Positron emission tomography-computed tomography: a superior and one-stop shop modality for treated head and neck carcinoma compared with conventional tomography. J Oral Maxillofac Surg. 2014 Nov;72(11):2319-32.
									1					Ilmarinen T, Keski-Säntti H, Markkanen-Leppänen M, Haapaniemi A, Tapiovaara L, Atula T, Bäck LJJ. De-escalation of post-treatment surveillance in oropharyngeal cancer. Head Neck. 2019 May;41(5):1457-1462.
										1				Ilmarinen T, Keski-Säntti HT, Markkanen-Leppänen ML, Haapaniemi A, Tapiovaara L, Atula T, Bäck L. Reply to "Do not de-escalate oncology care in oropharyngeal cancer routinely". Head Neck. 2020 Jan;42(1):145-146.
									1			x		Imbimbo M, Alfieri S, Botta L, Bergamini C, Gloghini A, Calareso G, Orlandi E, Iacovelli NA, Guzzo M, Granata R, Resteghini C, Locati L, Volpi CC, Licitra L, Bossi P. Surveillance of Patients with Head and Neck Cancer with an Intensive Clinical and Radiologic Follow-up. Otolaryngol Head Neck Surg. 2019 Oct;161(4):635-642.
		1		1					1					INTEGRATE (The UK ENT Trainee Research Network). Post-Treatment Head and Neck Cancer Care: National Audit and Analysis of Current Practice in the United Kingdom. Clin Otolaryngol. 2021 Jan;46(1):284-294.
	1	1							1					Iovoli AJ, Farrugia MK, Ma SJ, Chan JM, Markiewicz MR, McSpadden R, Wooten KE, Gupta V, Kuriakose MA, Hicks WL Jr, Singh AK. Role of Repeat PET/CT Imaging in Head and Neck Cancer Following Initial Incomplete PET/CT Response to Chemoradiation. Cancers (Basel). 2021 Mar 23;13(6):1461.
										1		x	x	Iovoli AJ, Platek AJ, Degraaff L, Wang C, Duncan WD, Wooten KE, Arshad H, Gupta V, Kuriakose MA, Hicks WL Jr, Platek ME, Singh AK. Routine surveillance scanning in HNSCC: Lung screening CT scans have value but head and neck scans do not. Oral Oncol. 2018 Nov;86:273-277.
									1					Ishiyama M, Richards T, Parvathaneni U, Anzai Y. Dynamic contrast-enhanced magnetic resonance imaging in Head and Neck Cancer: differentiation of new H&N cancer, recurrent disease, and benign post-treatment changes. Clin Imaging. 2015 Jul-Aug;39(4):566-70.
									1			x		Isles MG, McConkey C, Mehanna HM. A systematic review and meta-analysis of the role of positron emission tomography in the follow up of head and neck squamous cell carcinoma following radiotherapy or chemoradiotherapy. Clin Otolaryngol. 2008 Jun;33(3):210-22.
	1	1		1	1							x		Ito K, Yokoyama J, Kubota K, Morooka M, Shiibashi M, Matsuda H. 18F-FDG versus 11C-choline PET/CT for the imaging of advanced head and neck cancer after combined intra-arterial chemotherapy and radiotherapy: the time period during which PET/CT can reliably detect non-recurrence. Eur J Nucl Med Mol Imaging. 2010 Jul;37(7):1318-27.
										1		x	x	Jackowska J, Abelak Y, Piersiala K, Wierzbicka M. The effectiveness of the follow-up of patients after surgery due to cancer of the head and neck. J Comp Eff Res. 2018 Aug;7(8):765-773.
									4					Jajodia A, Mandal G, Yadav V, Khoda J, Goyal J, Pasricha S, Puri S, Dewan A. Adding MR Diffusion Imaging and T2 Signal Intensity to Neck Imaging Reporting and Data System Categories 2 and 3 in Primary Sites of Postsurgical Oral Cavity Carcinoma Provides Incremental Diagnostic Value. AJNR Am J Neuroradiol. 2022 Jul;43(7):1018-1023.
										1				Jan, W. "C-11 methionine PET and 18-F FDG-PET for identifying recurrent laryngeal carcinoma." (2020).
	1	1		1	1				1			x		Janopaul-Naylor JR, Aiken AH, Saba NF, El-Deiry M, Kaka AS, Stokes WA. To Scan or Not to Scan: The Dilemma of Posttreatment Imaging Surveillance of Head and Neck Cancer. Pract Radiat Oncol. 2022 May-Jun;12(3):210-214.
										1				Jensen KK, Grønhøj C, Jensen DH, von Buchwald C. Circulating human papillomavirus DNA as a surveillance tool in head and neck squamous cell carcinoma: A systematic review and meta-analysis. Clin Otolaryngol. 2018 Oct;43(5):1242-1249.
	1				1				6					Johansson ED, Hughes RT, Meegalla NT, Porosnicu M, Patwa HS, Lack CM, Bunch PM. Neck Imaging Reporting and Data System Category 3 on Surveillance Computed Tomography: Incidence, Biopsy Rate, and Predictive Performance in Head and Neck Squamous Cell Carcinoma. Laryngoscope. 2022 Sep;132(9):1792-1797.
									1					Johnson JT, Branstetter BF 4th. PET/CT in head and neck oncology: State-of-the-art 2013. Laryngoscope. 2014 Apr;124(4):913-5.
									1					Joshi A, Calman F, O'Connell M, Jeannon JP, Pracy P, Simo R. Current trends in the follow-up of head and neck cancer patients in the UK. Clin Oncol (R Coll Radiol). 2010 Mar;22(2):114-8.
								1						Joshi VM, Wadhwa V, Mukherji SK. Imaging in laryngeal cancers. Indian J Radiol Imaging. 2012 Jul;22(3):209-26.
	1								1					Juliano AF, Aiken AH. NI-RADS for head and neck cancer surveillance imaging: What, why, and how. Cancer Cytopathol. 2020 Mar;128(3):166-170.
									1			x		Jung AR, Roh JL, Kim JS, Choi SH, Nam SY, Kim SY. Post-treatment 18F-FDG PET/CT for predicting survival and recurrence in patients with advanced-stage head and neck cancer undergoing curative surgery. Oral Oncol. 2020 Aug;107:104750.
									1					Jung AR, Roh JL, Kim JS, Kim SB, Choi SH, Nam SY, Kim SY. Prognostic value of body composition on recurrence and survival of advanced-stage head and neck cancer. Eur J Cancer. 2019 Jul;116:98-106.
												x	x	Jung YH, Song CM, Park JH, Kim H, Cha W, Hah JH, Kwon TK, Kim KH, Sung MW. Efficacy of current regular follow-up policy after treatment for head and neck cancer: Need for individualized and obligatory follow-up strategy. Head Neck. 2014 May;36(5):715-21.
	1				1				1					Junn JC, Soderlund KA, Glastonbury CM. Imaging of Head and Neck Cancer With CT, MRI, and US. Semin Nucl Med. 2021 Jan;51(1):3-12.
									3					Kademani D. Oral cancer. Mayo Clin Proc. 2007 Jul;82(7):878-87. doi: 10.4065/82.7.878. Erratum in: Mayo Clin Proc. 2007 Aug;82(8):1017. PMID: 17605971.
										1		x		Kale H, Rath TJ. Chapter 3 The Role of PET/CT in Squamous Cell Carcinoma of the Head and Neck. Semin Ultrasound CT MR. 2017 Oct;38(5):479-494.
										1				Kanatas A, Bala N, Lowe D, Rogers SN. Outpatient follow-up appointments for patients having curative treatment for cancer of the head and neck: are the current arrangements in need of change? Br J Oral Maxillofac Surg. 2014 Oct;52(8):681-7.
										1				Kanatas A, Coffey D, Spellman J, Twigg J, Lowe D, Rogers SN. Follow-up arrangements in head and neck cancer clinics during the COVID-19 pandemic: results from two tertiary UK head and neck cancer centres. Ann R Coll Surg Engl. 2021 Dec 23.
									1			x	x	Kangelaris GT, Yom SS, Huang K, Wang SJ. Limited utility of routine surveillance MRI following chemoradiation for advanced-stage oropharynx carcinoma. Int J Otolaryngol. 2010;2010:904297.
														Kangelaris, Gerald T., et al. "Routine surveillance MRI following chemoradiation for advanced-stage oropharyngeal carcinoma: Better than clinical exam?." Laryngoscope 120.SUPPL. 3 (2010): S38.
										1		x		Kao J, Vu HL, Genden EM, Mocherla B, Park EE, Packer S, Som PM, Kostakoglu L. The diagnostic and prognostic utility of positron emission tomography/computed tomography-based follow-up after radiotherapy for head and neck cancer. Cancer. 2009 Oct 1;115(19):4586-94.
										1				Kave M, Sadegi K, Parooie F, Salarzaei M. Diagnostic Accuracy of Combined PET/CT with MRI, 18F-FDG PET/MRI, and 18F-FDG PET/CT in Patients with Oropharyngeal and Hypopharyngeal Squamous Cell Carcinoma: A Systematic Review and Meta-Analysis. Contrast Media Mol Imaging. 2021 Apr 28;2021:6653117.
										1				Kawecki A, Krajewski R. Follow-up in patients treated for head and neck cancer. Memo. 2014;7(2):87-91.
									1					Kazi R, Manikanthan K, Pathak KA, Dwivedi RC. Head and neck squamous cell cancers: need for an organised time-bound surveillance plan. Eur Arch Otorhinolaryngol. 2010 Dec;267(12):1969-71.
										1				Kibe Y, Nakamura N, Kuno H, Hiyama T, Hayashi R, Zenda S, Motegi A, Hojo H, Nakamura M, Ariji T, Oyoshi H, Akimoto T. Frequency and predictors of detecting early locoregional recurrence/disease progression of oral squamous cell carcinoma with high-risk factors on imaging tests before postoperative adjuvant radiotherapy. Int J Clin Oncol. 2019 Oct;24(10):1182-1189.
		1			1							x	x	Kikuchi M, Shinohara S, Hino M, Itoh K, Tona R, Kishimoto I, Harada H, Fujiwara K, Suehiro A, Naito Y. Detection of subclinical recurrence or second primary cancer using (18) F-FDG PET/CT in patients treated curatively for head and neck squamous cell carcinoma. Head Neck. 2016 Apr;38 Suppl 1:E511-8.
										1				Kim ES, Yoon DY, Moon JY, Baek S, Han YM, Seo YL, Yun EJ. Detection of loco-regional recurrence in malignant head and neck tumors: a comparison of CT, MRI, and FDG PET-CT. Acta Radiol. 2019 Feb;60(2):186-195.
					1				1					Kim G, Kim YS, Han EJ, Yoo IeR, Song JH, Lee SN, Lee JH, Choi BO, Jang HS, Yoon SC. FDG-PET/CT as prognostic factor and surveillance tool for postoperative radiation recurrence in locally advanced head and neck cancer. Radiat Oncol J. 2011 Dec;29(4):243-51.
									1			x	x	Kim JW, Roh JL, Kim JS, Lee JH, Cho KJ, Choi SH, Nam SY, Kim SY. (18)F-FDG PET/CT surveillance at 3-6 and 12 months for detection of recurrence and second primary cancer in patients with head and neck squamous cell carcinoma. Br J Cancer. 2013 Dec 10;109(12):2973-9.
	1	1		1	1				1			x	x	Kim SA, Roh JL, Kim JS, Lee JH, Lee SH, Choi SH, Nam SY, Kim SY. 18F-FDG PET/CT surveillance for the detection of recurrence in patients with head and neck cancer. Eur J Cancer. 2017 Feb;72:62-70.
										1				Kim SJ, Hyun SH, Moon SH, Lee KS, Sun JM, Oh D, Ahn YC, Zo JI, Shim YM, Choi JY. Diagnostic value of surveillance 18F-fluorodeoxyglucose PET/CT for detecting recurrent esophageal carcinoma after curative treatment. Eur J Nucl Med Mol Imaging. 2019 Aug;46(9):1850-1858.
				1										King AD. Multimodality imaging of head and neck cancer. Cancer Imaging. 2007 Oct 1;7 Spec No A(Special issue A):S37-46.
									4					King KG, Kositwattanarerk A, Genden E, Kao J, Som PM, Kostakoglu L. Cancers of the oral cavity and oropharynx: FDG PET with contrast-enhanced CT in the posttreatment setting. Radiographics. 2011 Mar-Apr;31(2):355-73.
				1					1					Kishino T, Hoshikawa H, Nishiyama Y, Yamamoto Y, Mori N. Usefulness of 3'-deoxy-3'-18F-fluorothymidine PET for predicting early response to chemoradiotherapy in head and neck cancer. J Nucl Med. 2012 Oct;53(10):1521-7.
									1					Kitajima K, Suenaga Y, Sugimura K. Present and future role of FDG-PET/CT imaging in the management of head and neck carcinoma. Jpn J Radiol. 2015 Dec;33(12):776-89.
									6					Klabbers BM, Lammertsma AA, Slotman BJ. The value of positron emission tomography for monitoring response to radiotherapy in head and neck cancer. Mol Imaging Biol. 2003 Jul-Aug;5(4):257-70.
									1			x		Koshkareva Y, Branstetter BF 4th, Gaughan JP, Ferris RL. Predictive accuracy of first post-treatment PET/CT in HPV-related oropharyngeal squamous cell carcinoma. Laryngoscope. 2014 Aug;124(8):1843-7.
										1				Kositwattanarerk A. PET/CT in oral cavity and oropharyngeal cancer in post therapy setting. J Med Assoc Thai. 2010 Nov;93(11):1344-9. PMID: 21114218.
					1				1			x	x	Kostakoglu L, Fardanesh R, Posner M, Som P, Rao S, Park E, Doucette J, Stein EG, Gupta V, Misiukiewicz K, Genden E. Early detection of recurrent disease by FDG-PET/CT leads to management changes in patients with squamous cell cancer of the head and neck. Oncologist. 2013;18(10):1108-17.
		1		1								x		Kothari P, Trinidade A, Hewitt RJD, Singh A, O'Flynn P. The follow-up of patients with head and neck cancer: an analysis of 1,039 patients. Eur Arch Otorhinolaryngol. 2011 Aug;268(8):1191-1200.
									1			x	x	Krabbe CA, Pruim J, Dijkstra PU, Balink H, van der Laan BF, de Visscher JG, Roodenburg JL. 18F-FDG PET as a routine posttreatment surveillance tool in oral and oropharyngeal squamous cell carcinoma: a prospective study. J Nucl Med. 2009 Dec;50(12):1940-7.
	1								1					Krieger DA, Hudgins PA, Nayak GK, Baugnon KL, Corey AS, Patel MR, Beitler JJ, Saba NF, Liu Y, Aiken AH. Initial Performance of NI-RADS to Predict Residual or Recurrent Head and Neck Squamous Cell Carcinoma. AJNR Am J Neuroradiol. 2017 Jun;38(6):1193-1199.
									5					Kumar R, Putnam G, Dyson P, Robson AK. Can head and neck cancer patients be discharged after three years? J Laryngol Otol. 2013 Oct;127(10):991-6. doi: 10.1017/S0022215113002077. Epub 2013 Oct 10. PMID: 24107236.
									3					Kumar, Anand, et al. "Post treatment imaging surveillance in Head and Neck Cancer (HNC) patients." British Journal of Oral and Maxillofacial Surgery 56.10 (2018): e75-e76.
										1				Kunkel, Martin, et al. "Clinical and prognostic value of [18F] FDG-PET for surveillance of oral squamous cell carcinoma after surgical salvage therapy." Oral oncology 42.3 (2006): 297-305.
										1				Kunkel, Martin, et al. "Surveillance of basaloid oral squamous cell carcinoma: the value of [18F] FDG-PET." Oral oncology 40.1 (2004): 56-62.
									5			x		Kytö E, Haapio E, Minn H, Irjala H. Critical review of the follow-up protocol for head and neck cancer patients. J Laryngol Otol. 2019 May;133(5):424-429.
										1				Landström F, Aspenblad E, Reizenstein J, Kristiansson S. The Value of Post-treatment Surveillance for Detection of Loco-regional Recurrences in Oral Tongue Cancer. Anticancer Res. 2021 Oct;41(10):5059-5063.
										1				Lang Kuhs KA, Kreimer AR, Trivedi S, Holzinger D, Pawlita M, Pfeiffer RM, Gibson SP, Schmitt NC, Hildesheim A, Waterboer T, Ferris RL. Human papillomavirus 16 E6 antibodies are sensitive for human papillomavirus-driven oropharyngeal cancer and are associated with recurrence. Cancer. 2017 Nov 15;123(22):4382-4390.
									1					Lee J, Kaht D, Ali S, Johnson S, Bullen J, Karakasis C, Lamarre E, Geiger J, Koyfman S, Stock S. Performance of the Neck Imaging Reporting and Data System as applied by general neuroradiologists to predict recurrence of head and neck cancers. Head Neck. 2022 Oct;44(10):2257-2264.
									1			x	x	Lee JC, Kim JS, Lee JH, Nam SY, Choi SH, Lee SW, Kim SB, Kim SY. F-18 FDG-PET as a routine surveillance tool for the detection of recurrent head and neck squamous cell carcinoma. Oral Oncol. 2007 Aug;43(7):686-92.
									1					Lell M, Baum U, Greess H, Nömayr A, Nkenke E, Koester M, Lenz M, Bautz W. Head and neck tumors: imaging recurrent tumor and post-therapeutic changes with CT and MRI. Eur J Radiol. 2000 Mar;33(3):239-47.
										1				Leoncini E, Vukovic V, Cadoni G, Giraldi L, Pastorino R, Arzani D, Petrelli L, Wünsch-Filho V, Toporcov TN, Moyses RA, Matsuo K, Bosetti C, La Vecchia C, Serraino D, Simonato L, Merletti F, Boffetta P, Hashibe M, Lee YA, Boccia S. Tumour stage and gender predict recurrence and second primary malignancies in head and neck cancer: a multicentre study within the INHANCE consortium. Eur J Epidemiol. …
		1		1					1					Lester SE, Wight RG. 'When will I see you again?' Using local recurrence data to develop a regimen for routine surveillance in post-treatment head and neck cancer patients. Clin Otolaryngol. 2009 Dec;34(6):546-51.
										1				Leu, Yi-Shing, et al. "The Optimal Post-therapeutic Surveillance Schedule for Head and Neck Cancers." Journal of Cancer Research and Practice 2.2 (2015): 127-131.
									1					Leung AS, Rath TJ, Hughes MA, Kim S, Branstetter BF 4th. Optimal timing of first posttreatment FDG PET/CT in head and neck squamous cell carcinoma. Head Neck. 2016 Apr;38 Suppl 1:E853-8.
									1					Lewis-Jones H, Colley S, Gibson D. Imaging in head and neck cancer: United Kingdom National Multidisciplinary Guidelines. J Laryngol Otol. 2016 May;130(S2):S28-S31.
										1				Li P, Zhuang H, Mozley PD, Denittis A, Yeh D, Machtay M, Smith R, Alavi A. Evaluation of recurrent squamous cell carcinoma of the head and neck with FDG positron emission tomography. Clin Nucl Med. 2001 Feb;26(2):131-5.
				1										Li Y, Awan MJ, Chang T, Lavertu P, Zender C, Rezaee R, Fowler N, Wasman J, Avril NE, Chen N, Machtay M, Yao M. Post-radiotherapy PET/CT for predicting treatment outcomes in head and neck cancer after postoperative radiotherapy. Eur J Nucl Med Mol Imaging. 2019 Apr;46(4):794-800.
										1				Li Z, Li Y, Li N, Shen L. Positron emission tomography/computed tomography outperforms MRI in the diagnosis of local recurrence and residue of nasopharyngeal carcinoma: An update evidence from 44 studies. Cancer Med. 2019 Jan;8(1):67-79.
				1										Liauw SL, Mancuso AA, Morris CG, Amdur RJ, Mendenhall WM. Definitive radiotherapy for head-and-neck cancer with radiographically positive retropharyngeal nodes: incomplete radiographic response does not necessarily indicate failure. Int J Radiat Oncol Biol Phys. 2006 Nov 15;66(4):1017-21.
										1				Lin CY, Wang HM, Kang CJ, Lee LY, Huang SF, Fan KH, Chen EY, Chen IH, Liao CT, Chang JT. Primary tumor site as a predictor of treatment outcome for definitive radiotherapy of advanced-stage oral cavity cancers. Int J Radiat Oncol Biol Phys. 2010 Nov 15;78(4):1011-9.
										1				Lin GW, Wang LX, Ji M, Qian HZ. The use of MR imaging to detect residual versus recurrent nasopharyngeal carcinoma following treatment with radiation therapy. Eur J Radiol. 2013 Dec;82(12):2240-6.
									4			x	x	Lin HC, Kang CJ, Huang SF, Wang HM, Lin CY, Lee LY, Liao CT, Yen TC. Clinical impact of PET/CT imaging after adjuvant therapy in patients with oral cavity squamous cell carcinoma. Eur J Nucl Med Mol Imaging. 2017 Sep;44(10):1702-1711.
										1		x		Lind M. Recurrence detection in oropharyngeal cancer –a retrospective cohortstudy [Dissertation]. 2021. Available from: https://www.diva-portal.org/smash/record.jsf?pid=diva2%3A1581966&dswid=-9082
										1				Lisboa, Sonyara Rauedys, et al. "Recurrence of laryngeal squamous cell carcinoma in patients undergoing organ preservation therapy: are there symptoms associated with recurrence?." Archives of Head and Neck Surgery 48.2 (2020): 0-0.
										1				Liu A, Bowles P, Walker D, Harries M. Does early glottic cancer recur early? A retrospective study of recurrence and mortality in 61 patients with T1 and T2 glottic cancers. Clin Otolaryngol. 2019 Jul;44(4):677-681.
	1													Liu CH, Huang BS, Lin CY, Yeh CH, Lee TH, Wu HC, Chang CH, Chang TY, Huang KL, Jiang JL, Chang JT, Chang YJ. Head and Neck Cancer Types and Risks of Cervical-Cranial Vascular Complications within 5 Years after Radiation Therapy. J Pers Med. 2022 Jun 29;12(7):1060.
							1							Liu G, Dierks EJ, Bell RB, Bui TG, Potter BE. Post-therapeutic surveillance schedule for oral cancer: is there agreement? Oral Maxillofac Surg. 2012 Dec;16(4):327-40.
					1									Liu HY, Milne R, Lock G, Panizza BJ, Bernard A, Foote M, McGrath M, Brown E, Gandhi M, Porceddu SV. Utility of a repeat PET/CT scan in HPV-associated Oropharyngeal Cancer following incomplete nodal response from (chemo)radiotherapy. Oral Oncol. 2019 Jan;88:153-159.
							1		4			x	x	Liu SA, Wang CC, Jiang RS, Tung YC. Less Is More? The Association between Survival and Follow-Up Protocol after Treatment in Oral Cavity Cancer Patients from a Betel Quid-Prevalent Region. Int J Environ Res Public Health. 2021 Nov 29;18(23):12596.
										1				Liu T, Xu W, Yan WL, Ye M, Bai YR, Huang G. FDG-PET, CT, MRI for diagnosis of local residual or recurrent nasopharyngeal carcinoma, which one is the best? A systematic review. Radiother Oncol. 2007 Dec;85(3):327-35.
	1	1			1				1					Lobo R, Turk S, Bapuraj JR, Srinivasan A. Advanced CT and MR Imaging of the Posttreatment Head and Neck. Neuroimaging Clin N Am. 2022 Feb;32(1):133-144.
	1				1							x		Loeffelbein DJ, Eiber M, Mayr P, Souvatzoglou M, Mücke T, von Bomhard A, Kesting MR, Wolff KD. Loco-regional recurrence after surgical treatment of oral squamous cell carcinoma: Proposals for follow-up imaging based on literature, national guidelines and institutional experience. J Craniomaxillofac Surg. 2015 Oct;43(8):1546-52.
										1				Lorenc A, Wells M, Fulton-Lieuw T, Nankivell P, Mehanna H, Jepson M; PETNECK2 Research Team. Clinicians' Views of Patient-initiated Follow-up in Head and Neck Cancer: a Qualitative Study to Inform the PETNECK2 Trial. Clin Oncol (R Coll Radiol). 2022 Apr;34(4):230-240.
	1	1		1	1				1					Lowe VJ, Boyd JH, Dunphy FR, Kim H, Dunleavy T, Collins BT, Martin D, Stack BC Jr, Hollenbeak C, Fletcher JW. Surveillance for recurrent head and neck cancer using positron emission tomography. J Clin Oncol. 2000 Feb;18(3):651-8.
	1													Lv J, Wu C, Li J, Chen F, He S, He Q, Zhou G, Ma J, Sun Y, Wei D, Lin L. Improving on-treatment risk stratification of cancer patients with refined response classification and integration of circulating tumor DNA kinetics. BMC Med. 2022 Aug 23;20(1):268.
									5			x		Machiels JP, René Leemans C, Golusinski W, Grau C, Licitra L, Gregoire V; EHNS Executive Board. Squamous cell carcinoma of the oral cavity, larynx, oropharynx and hypopharynx: EHNS-ESMO-ESTRO Clinical Practice Guidelines for diagnosis, treatment and follow-up. Ann Oncol. 2020 Nov;31(11):1462-1475.
									1			x		Madana J, Morand GB, Barona-Lleo L, Black MJ, Mlynarek AM, Hier MP. A survey on pulmonary screening practices among otolaryngology-head & neck surgeons across Canada in the post treatment surveillance of head and neck squamous cell carcinoma. J Otolaryngol Head Neck Surg. 2015 Feb 4;44(1):5.
				1										Malone JP, Gerberi MA, Vasireddy S, Hughes LF, Rao K, Shevlin B, Kuhn M, Collette D, Tennenhouse J, Robbins KT. Early prediction of response to chemoradiotherapy for head and neck cancer: reliability of restaging with combined positron emission tomography and computed tomography. Arch Otolaryngol Head Neck Surg. 2009 Nov;135(11):1119-25.
	1								1			x		Manikantan K, Dwivedi RC, Sayed SI, Pathak KA, Kazi R. Current concepts of surveillance and its significance in head and neck cancer. Ann R Coll Surg Engl. 2011 Nov;93(8):576-82. doi: 10.1308/003588411X604794. Retraction in: Johnson C, Thomas WE. Ann R Coll Surg Engl. 2012 Apr;94(3):141.
							1							Manikantan K, Jain PV, Sharan R, Arun P. Feasibility of a truncated surveillance schedule for patients following curative intent treatment for carcinoma of the oral cavity. Int J Oral Maxillofac Surg. 2022 Aug;51(8):987-991. doi: 10.1016/j.ijom.2021.11.001. Epub 2021 Nov 9. PMID: 34772601.
	1	1		1					1			x		Manikantan K, Khode S, Dwivedi RC, Palav R, Nutting CM, Rhys-Evans P, Harrington KJ, Kazi R. Making sense of post-treatment surveillance in head and neck cancer: when and what of follow-up. Cancer Treat Rev. 2009 Dec;35(8):744-53.
										1				MANIKANTAN, KAPILA, et al. "Post-treatment surveillance in HNC." Issues in Head and Neck Cancer (2012): 83.
									1					Marchant FE, Lowry LD, Moffitt JJ, Sabbagh R. Current national trends in the posttreatment follow-up of patients with squamous cell carcinoma of the head and neck. Am J Otolaryngol. 1993 Mar-Apr;14(2):88-93.
									5			x	x	Marchi F, Piazza C, Ravanelli M, Gaggero G, Parrinello G, Paderno A, Perotti P, Filauro M, Maroldi R, Peretti G. Role of imaging in the follow-up of T2-T3 glottic cancer treated by transoral laser microsurgery. Eur Arch Otorhinolaryngol. 2017 Oct;274(10):3679-3686.
									1					Marcus C, Sheikhbahaei S, Shivamurthy VKN, Avey G, Subramaniam RM. PET Imaging for Head and Neck Cancers. Radiol Clin North Am. 2021 Sep;59(5):773-788.
										1				Martin RC, Fulham M, Shannon KF, Hughes C, Gao K, Milross C, Tin MM, Jackson M, Clifford A, Boyer MJ, O'Brien CJ. Accuracy of positron emission tomography in the evaluation of patients treated with chemoradiotherapy for mucosal head and neck cancer. Head Neck. 2009 Feb;31(2):244-50.
	1	1		1					1			x		Masroor F, Corpman D, Carpenter DM, Ritterman Weintraub M, Cheung KHN, Wang KH. Association of NCCN-Recommended Posttreatment Surveillance With Outcomes in Patients With HPV-Associated Oropharyngeal Squamous Cell Carcinoma. JAMA Otolaryngol Head Neck Surg. 2019 Oct 1;145(10):903-908.
												x		Mathews F, Irizarry R, Rosenfeld R, Sundaram K. Systematic Review and Meta-Analysis of Post-Treatment PET/CT in HPV-Associated Oropharyngeal Cancer. Ann Otol Rhinol Laryngol. 2022 Jun;131(6):595-603.
										1				Mavroeidis, Leonidas, and George Pentheroudakis. "Evidence-Based Screening for Recurrence." Survivorship Care for Cancer Patients. Springer, Cham, 2021. 287-308.
										1				Mayer DK, Alfano CM. Personalized Risk-Stratified Cancer Follow-Up Care: Its Potential for Healthier Survivors, Happier Clinicians, and Lower Costs. J Natl Cancer Inst. 2019 May 1;111(5):442-448.
									1			x	x	McDermott M, Hughes M, Rath T, Johnson JT, Heron DE, Kubicek GJ, Kim SW, Ferris RL, Duvvuri U, Ohr JP, Branstetter BF. Negative predictive value of surveillance PET/CT in head and neck squamous cell cancer. AJNR Am J Neuroradiol. 2013 Aug;34(8):1632-6.
		1		1										McLaren O, Perkins C, Zhu Y, Smith M, Williams R. Patient perspectives on surveillance after head and neck cancer treatment: A systematic review. Clin Otolaryngol. 2021 Nov;46(6):1345-1353.
	1	1		1	1				1					Meerwein CM, Queiroz M, Kollias S, Hüllner M, Veit-Haibach P, Huber GF. Post-treatment surveillance of head and neck cancer: pitfalls in the interpretation of FDG PET-CT/MRI. Swiss Med Wkly. 2015 Feb 21;145:w14116.
										1				Mehanna H, Kong A, Ahmed SK. Recurrent head and neck cancer: United Kingdom National Multidisciplinary Guidelines. J Laryngol Otol. 2016 May;130(S2):S181-S190.
					1									Mehanna H, McConkey CC, Rahman JK, Wong WL, Smith AF, Nutting C, Hartley AG, Hall P, Hulme C, Patel DK, Zeidler SV, Robinson M, Sanghera B, Fresco L, Dunn JA. PET-NECK: a multicentre randomised Phase III non-inferiority trial comparing a positron emission tomography-computerised tomography-guided watch-and-wait policy with planned neck dissection in the management of locally advanced (N2/N3) noda…
			1						1			x		Mehanna H, Wong WL, McConkey CC, et al. PET-CT surveillance versus neck dissection in advanced head and neck cancer. N Engl J Med 2016;374:1444-1454.
					1				6		Dubbel			Mehanna H, Wong WL, McConkey CC, Rahman JK, Robinson M, Hartley AG, Nutting C, Powell N, Al-Booz H, Robinson M, Junor E, Rizwanullah M, von Zeidler SV, Wieshmann H, Hulme C, Smith AF, Hall P, Dunn J; PET-NECK Trial Management Group. PET-CT Surveillance versus Neck Dissection in Advanced Head and Neck Cancer. N Engl J Med. 2016 Apr 14;374(15):1444-54.
	1				1									Menda Y, Graham MM. Update on 18F-fluorodeoxyglucose/positron emission tomography and positron emission tomography/computed tomography imaging of squamous head and neck cancers. Semin Nucl Med. 2005 Oct;35(4):214-9.
										1				Meng K, Tey J, Ho FCH, Asim H, Cheo T. Utility of magnetic resonance imaging in determining treatment response and local recurrence in nasopharyngeal carcinoma treated curatively. BMC Cancer. 2020 Mar 6;20(1):193.
									1					Mercader VP, Gatenby RA, Mohr RM, Fisher MS, Caroline DF. CT surveillance of the thorax in patients with squamous cell carcinoma of the head and neck: a preliminary experience. J Comput Assist Tomogr. 1997 May-Jun;21(3):412-7.
									5					Meregaglia M, Cairns J, Alfieri S, Favales F, Mazzitelli D, Orlandi E, Licitra L, Bossi P. Eliciting Preferences for Clinical Follow-Up in Patients with Head and Neck Cancer Using Best-Worst Scaling. Value Health. 2017 Jun;20(6):799-808.
	1	1		1	1				1			x	x	Meregaglia M, Cairns J, Licitra L, Bossi P. The use of intensive radiological assessments in routine surveillance after treatment for head and neck cancer: An economic evaluation. Eur J Cancer. 2018 Apr;93:89-98.
										1				Meregaglia M, Cairns J. Economic evaluations of follow-up strategies for cancer survivors: a systematic review and quality appraisal of the literature. Expert Rev Pharmacoecon Outcomes Res. 2015;15(6):913-29.
										1		x		Meregaglia, Michela. Valuing Follow-up Programs In Head and Neck Cancer. Diss. London School of Hygiene & Tropical Medicine, 2018.
										1				Mirghani H, Lang Kuhs KA, Waterboer T. Biomarkers for early identification of recurrences in HPV-driven oropharyngeal cancer. Oral Oncol. 2018 Jul;82:108-114.
		1												Mishra V, Singh A, Chen X, Rosenberg AJ, Pearson AT, Zhavoronkov A, Savage PA, Lingen MW, Agrawal N, Izumchenko E. Application of liquid biopsy as multi-functional biomarkers in head and neck cancer. Br J Cancer. 2022 Feb;126(3):361-370.
										1				Misiukiewicz K, Camille N, Gupta V, Bakst R, Teng M, Miles B, Genden E, Sikora A, Posner M. The role of HPV status in recurrent/metastatic squamous cell carcinoma of the head and neck. Clin Adv Hematol Oncol. 2014 Dec;12(12):812-9. PMID: 25674839.
	1													Mohan SK, Hudgins PA, Patel MR, Stapleton J, Duszak R Jr, Aiken AH. Making Time for Patients: Positive Impact of Direct Patient Reporting. AJR Am J Roentgenol. 2018 Jan;210(1):W12-W17.
									1					Moore AG, Srinivasan A. Postoperative and postradiation head and neck: role of magnetic resonance imaging. Top Magn Reson Imaging. 2015 Feb;24(1):3-13.
	1	1			1	1	1	1	1			x	x	Morgan RL, Eguchi MM, McDermott J, Mueller AC, Amini A, Goddard JA, Trivedi PS, Karam SD. Comparative effectiveness of posttreatment imaging modalities for Medicare patients with advanced head and neck cancer. Cancer. 2021 Feb 15;127(4):535-543.
									4			x		Morgan, Rustain, and Sana Karam. "Surveillance Imaging of Laryngeal Cancer-Does FDG PET/CT Impact Survival?." (2020): 1291-1291.
	1													Morimoto H, Yano T, Yoda Y, Oono Y, Ikematsu H, Hayashi R, Ohtsu A, Kaneko K. Clinical impact of surveillance for head and neck cancer in patients with esophageal squamous cell carcinoma. World J Gastroenterol. 2017 Feb 14;23(6):1051-1058.
		1		1					5					Morton RP, Hay KD, Macann A. On completion of curative treatment of head and neck cancer: why follow up? Curr Opin Otolaryngol Head Neck Surg. 2004 Apr;12(2):142-6.
										1				Mosci C, Davidzon GA, Quon A. FDG-PET/CT Initial and Subsequent Therapy Evaluation: Progressing to PET/MR Imaging. PET Clin. 2012 Oct;7(4):369-80.
										1				Mueller SA, Riggauer J, Elicin O, Blaser D, Trelle S, Giger R. Patients' preferences concerning follow-up after curative head and neck cancer treatment: A cross-sectional pilot study. Head Neck. 2019 Jul;41(7):2174-2181.
	1													Mukherjee S, Fischbein NJ, Baugnon KL, Policeni BA, Raghavan P. Contemporary Imaging and Reporting Strategies for Head-and-Neck Cancer: MRI, FDG PET/MRI, NI-RADS, and Carcinoma of Unknown Primary-AJR Expert Panel Narrative Review. AJR Am J Roentgenol. 2022 Sep 7.
									1					Mukherji SK. Imaging of the Post Treatment Head and Neck. Neuroimaging Clin N Am. 2022 Feb;32(1):xv. doi: 10.1016/j.nic.2021.10.001.
									1					Mukundan H, Sarin A, Gill BS, Neelakantan A. MRI and PET-CT: Comparison in post-treatment evaluation of head and neck squamous cell carcinomas. Med J Armed Forces India. 2014 Apr;70(2):111-5.
	1				1		1							Müller J, Hüllner M, Strobel K, Huber GF, Burger IA, Haerle SK. The value of (18) F-FDG-PET/CT imaging in oral cavity cancer patients following surgical reconstruction. Laryngoscope. 2015 Aug;125(8):1861-8.
										1				Mundada P, Varoquaux AD, Lenoir V, de Vito C, Dulguerov N, Ailianou A, Caparrotti F, Becker M. Utility of MRI with morphologic and diffusion weighted imaging in the detection of post-treatment nodal disease in head and neck squamous cell carcinoma. Eur J Radiol. 2018 Apr;101:162-169.
									1			x	x	Nair V, Auger S, Kochanny S, Howard FM, Ginat D, Pasternak-Wise O, Juloori A, Koshy M, Izumchenko E, Agrawal N, Rosenberg A, Vokes EE, Skandari MR, Pearson AT. Development and Validation of a Decision Analytical Model for Posttreatment Surveillance for Patients With Oropharyngeal Carcinoma. JAMA Netw Open. 2022 Apr 1;5(4):e227240.
				1										Najem F, Prosser S, Harris J, Beldham-Collins R, Cross S, West K. Radiation therapist-led telephone follow-up: identifying patients who require post-treatment care. J Med Radiat Sci. 2021 Dec;68(4):389-395.
									1					Nakamura, Shin, et al. "Optimal timing of post-treatment [18F] fluorodeoxyglucose-PET/CT for patients with head and neck malignancy." Nuclear Medicine Communications 34.2 (2013): 162-167.
										1				Nason, Richard W., and K. Alok Pathak. "Surveillance After Treatment of Oral Cancer." Controversies in Oral Cancer. Springer, New Delhi, 2012. 115-120.
				1										Nevens D, Vantomme O, Laenen A, Hermans R, Nuyts S. CT-based follow-up following radiotherapy or radiochemotherapy for locally advanced head and neck cancer; outcome and development of a prognostic model for regional control. Br J Radiol. 2016 Dec;89(1068):20160492.
				1										Nevens D, Vantomme O, Laenen A, Hermans R, Nuyts S. The prognostic value of location and size change of pathological lymph nodes evaluated on CT-scan following radiotherapy in head and neck cancer. Cancer Imaging. 2017 Feb 28;17(1):8.
										1				Ng SH, Chan SC, Yen TC, Liao CT, Lin CY, Tung-Chieh Chang J, Ko SF, Wang HM, Chang KP, Fan KH. PET/CT and 3-T whole-body MRI in the detection of malignancy in treated oropharyngeal and hypopharyngeal carcinoma. Eur J Nucl Med Mol Imaging. 2011 Jun;38(6):996-1008.
										1				Ng SH, Joseph CT, Chan SC, Ko SF, Wang HM, Liao CT, Chang YC, Lin WJ, Fu YK, Yen TC. Clinical usefulness of 18F-FDG PET in nasopharyngeal carcinoma patients with questionable MRI findings for recurrence. J Nucl Med. 2004 Oct;45(10):1669-76.
									2					Ng SH, Liu HM, Ko SF, Hao SP, Chong VF. Posttreatment imaging of the nasopharynx. Eur J Radiol. 2002 Nov;44(2):82-95.
	1								1			x	x	Ng SP, Ajayi T, Schaefer AJ, Pollard C 3rd, Bahig H, Garden AS, Rosenthal DI, Gunn GB, Frank SJ, Phan J, Morrison WH, Johnson JM, Mohamed ASR, Sturgis EM, Fuller CD. Surveillance imaging for patients with head and neck cancer treated with definitive radiotherapy: A partially observed Markov decision process model. Cancer. 2020 Feb 15;126(4):749-756.
									1					Ng SP, Johnson JM, Gunn GB, Rosenthal DI, Skinner HD, Phan J, Frank SJ, Morrison W, Sturgis EM, Mott FE, Williams MD, Fuller CD, Garden AS. Significance of Negative Posttreatment 18-FDG PET/CT Imaging in Patients With p16/HPV-Positive Oropharyngeal Cancer. Int J Radiat Oncol Biol Phys. 2018 Nov 15;102(4):1029-1035.
	1		1						1			x	x	Ng SP, Pollard C 3rd, Berends J, Ayoub Z, Kamal M, Garden AS, Bahig H, Cantor SB, Schaefer AJ, Ajayi T, Gunn GB, Frank SJ, Skinner H, Phan J, Morrison WH, Ferrarotto R, Johnson JM, Mohamed ASR, Lai SY, Hessel AC, Sturgis EM, Weber RS, Fuller CD, Rosenthal DI. Usefulness of surveillance imaging in patients with head and neck cancer who are treated with definitive radiotherapy. Cancer. 2019 Jun 1;1…
										1				Nguyen NC, Fajnwak P, Osman MM, Farghaly HR. 18f-fdg pet for routine posttreatment surveillance in oral and oropharyngeal squamous cell carcinoma. J Nucl Med. 2010 Jul;51(7):1164; author reply 1164-5.
	1								1			x		Nocon CC, Kennedy A, Jaffe J, Pruitt J, Kuchta K, Bhayani MK. Costs Associated With Imaging Surveillance After Treatment for Head and Neck Cancer. JAMA Otolaryngol Head Neck Surg. 2021 Jul 1;147(7):632-637.
	1	1												Offiah C, Hall E. Post-treatment imaging appearances in head and neck cancer patients. Clin Radiol. 2011 Jan;66(1):13-24.
									1					Ong SC, Schöder H, Lee NY, Patel SG, Carlson D, Fury M, Pfister DG, Shah JP, Larson SM, Kraus DH. Clinical utility of 18F-FDG PET/CT in assessing the neck after concurrent chemoradiotherapy for Locoregional advanced head and neck cancer. J Nucl Med. 2008 Apr;49(4):532-40.
										1				Oxelheim, Karolina. "Common features in recurrent HPV positiveoropharyngeal cancer patients–a retrospective cohort study." (2021).
										1				Pagh A, Grau C, Overgaard J. A longitudinal study of follow-up activities after curative treatment for head and neck cancer. Acta Oncol. 2015 May;54(5):813-9.
				1										Pagh A, Vedtofte T, Lynggaard CD, Rubek N, Lonka M, Johansen J, Andersen E, Kristensen CA, von Buchwald C, Andersen M, Godballe C, Overgaard J, Grau C. The value of routine follow-up after treatment for head and neck cancer. A national survey from DAHANCA. Acta Oncol. 2013 Feb;52(2):277-84.
									1					Paidpally V, Chirindel A, Lam S, Agrawal N, Quon H, Subramaniam RM. FDG-PET/CT imaging biomarkers in head and neck squamous cell carcinoma. Imaging Med. 2012 Dec;4(6):633-647.
									5			x	x	Paidpally V, Tahari AK, Lam S, Alluri K, Marur S, Koch W, Wahl RL, Subramaniam RM. Addition of 18F-FDG PET/CT to clinical assessment predicts overall survival in HNSCC: a retrospective analysis with follow-up for 12 years. J Nucl Med. 2013 Dec;54(12):2039-45.
									5					Pameijer FA, Hermans R, Mancuso AA, Mendenhall WM, Parsons JT, Stringer SP, Kubilis PS, van Tinteren H. Pre- and post-radiotherapy computed tomography in laryngeal cancer: imaging-based prediction of local failure. Int J Radiat Oncol Biol Phys. 1999 Sep 1;45(2):359-66.
									1					Paniello RC, Virgo KS, Johnson MH, Clemente MF, Johnson FE. Practice patterns and clinical guidelines for posttreatment follow-up of head and neck cancers: a comparison of 2 professional societies. Arch Otolaryngol Head Neck Surg. 1999 Mar;125(3):309-13.
									5					Park JJ, Emmerling O, Westhofen M. Role of neck ultrasound during follow-up care of head and neck squamous cell carcinomas. Acta Otolaryngol. 2012 Feb;132(2):218-24.
										1				Pasamontes Pingarrón JA, Cabrera Martín MN, Delgado Bolton RC, Fernández Pérez C, Carreras Delgado JL, Scola Yurrita B. Revisión sistemática y metaanálisis de la eficacia diagnóstica de la PET 18F-FDG en recurrencia tumoral de cánceres de cabeza y cuello [Systematic review and meta-analysis of diagnostic accuracy of 18F-FDG PET in suspected recurrent head and neck cancer]. Acta Otorrinolaringol E…
									1					Patel K, Hadar N, Lee J, Siegel BA, Hillner BE, Lau J. The lack of evidence for PET or PET/CT surveillance of patients with treated lymphoma, colorectal cancer, and head and neck cancer: a systematic review. J Nucl Med. 2013 Sep;54(9):1518-27.
	1	1							1					Patel LD, Bridgham K, Ciriello J, Almardawi R, Leon J, Hostetter J, Yazbek S, Raghavan P. PET/MR Imaging in Evaluating Treatment Failure of Head and Neck Malignancies: A Neck Imaging Reporting and Data System-Based Study. AJNR Am J Neuroradiol. 2022 Mar;43(3):435-441.
				1										Patel Z, Schroeder JA, Bunch PM, Evans JK, Steber CR, Johnson AG, Farris JC, Hughes RT. Discordance Between Oncology Clinician-Perceived and Radiologist-Intended Meaning of the Postradiotherapy Positron Emission Tomography/Computed Tomography Freeform Report for Head and Neck Cancer. JAMA Otolaryngol Head Neck Surg. 2022 Aug 18:e222290.
		1												Payne K, Spruce R, Beggs A, Sharma N, Kong A, Martin T, Parmar S, Praveen P, Nankivell P, Mehanna H. Circulating tumor DNA as a biomarker and liquid biopsy in head and neck squamous cell carcinoma. Head Neck. 2018 Jul;40(7):1598-1604.
										1		x	x	Peisker A, Raschke GF, Guentsch A, Luepke P, Roshanghias K, Schultze-Mosgau S. Evaluation of a post-treatment follow-up program in patients with oral squamous cell carcinoma. Clin Oral Investig. 2017 Jan;21(1):135-141.
										1				Peltenburg B, Driessen JP, Philippens MEP, Pameijer FA, Castelijns J, Dankbaar JW, Dorgelo B, Lange CAH, Meijer FJA, Palm WM, Roosendaal SD, Steens SCA, Verbist BM, Stegeman I, Janssen LM, de Bree R, Terhaard CHJ. The interobserver agreement in the detection of recurrent HNSCC using MRI including diffusion weighted MRI. Eur J Radiol. 2018 Aug;105:134-140.
				1										Perlow HK, Ramey SJ, Cassidy V, Kwon D, Farnia B, Nicolli E, Samuels MA, Freedman L, Elsayyad N, Yechieli R, Samuels SE. Disparities in adherence to head and neck cancer follow-up guidelines. Laryngoscope. 2019 Oct;129(10):2303-2308.
									1	NCCN guidelines				Pfister DG, Spencer S, Adelstein D, Adkins D, Anzai Y, Brizel DM, Bruce JY, Busse PM, Caudell JJ, Cmelak AJ, Colevas AD, Eisele DW, Fenton M, Foote RL, Galloway T, Gillison ML, Haddad RI, Hicks WL, Hitchcock YJ, Jimeno A, Leizman D, Maghami E, Mell LK, Mittal BB, Pinto HA, Ridge JA, Rocco JW, Rodriguez CP, Shah JP, Weber RS, Weinstein G, Witek M, Worden F, Yom SS, Zhen W, Burns JL, Darlow SD. Hea…
									3			x		Pillai, Vijay, and M. Abraham Kuriakose. "Surveillance in Oral Cancer." Contemporary Oral Oncology. Springer, Cham, 2017. 233-242.
										1				Porceddu, Sandro V., et al. "Management of the neck following definitive radiotherapy with or without chemoradiotherapy in head and neck squamous cell carcinoma." UpToDate. Waltham, MA (2018).
									1					Purandare NC, Puranik AD, Shah S, Agrawal A, Rangarajan V. Post-treatment appearances, pitfalls, and patterns of failure in head and neck cancer on FDG PET/CT imaging. Indian J Nucl Med. 2014 Jul;29(3):151-7.
									2					Queiroz MA, Hüllner M, Kuhn F, Huber G, Meerwein C, Kollias S, von Schulthess G, Veit-Haibach P. PET/MRI and PET/CT in follow-up of head and neck cancer patients. Eur J Nucl Med Mol Imaging. 2014 Jun;41(6):1066-75.
										1				Rabalais A, Walvekar RR, Johnson JT, Smith KJ. A cost-effectiveness analysis of positron emission tomography-computed tomography surveillance versus up-front neck dissection for management of the neck for N2 disease after chemoradiotherapy. Laryngoscope. 2012 Feb;122(2):311-4.
									1					Rabalais AG, Walvekar R, Nuss D, McWhorter A, Wood C, Fields R, Mercante DE, Pou AM. Positron emission tomography-computed tomography surveillance for the node-positive neck after chemoradiotherapy. Laryngoscope. 2009 Jun;119(6):1120-4.
										1				Rangaswamy B, Fardanesh MR, Genden EM, Park EE, Fatterpekar G, Patel Z, Kim J, Som PM, Kostakoglu L. Improvement in the detection of locoregional recurrence in head and neck malignancies: F-18 fluorodeoxyglucose-positron emission tomography/computed tomography compared to high-resolution contrast-enhanced computed tomography and endoscopic examination. Laryngoscope. 2013 Nov;123(11):2664-9.
										1		x	x	Ravanelli, Marco, et al. "Value of [18F] FDG PET-CT in the follow-up of surgically treated oral tongue squamous cell carcinoma: single centre cohort analysis on 87 patients." Nuclear Medicine Review 24.2 (2021): 58-62.
									1					Razek AA, Tawfik AM, Elsorogy LG, Soliman NY. Perfusion CT of head and neck cancer. Eur J Radiol. 2014 Mar;83(3):537-44.
		1												Ren JL, Rojo RD, Perez JVD, Yeung SJ, Hanna EY, Reyes-Gibby CC. Variations in pain prevalence, severity, and analgesic use by duration of survivorship: a cross-sectional study of 505 post-treatment head and neck cancer survivors. BMC Cancer. 2021 Dec 6;21(1):1304.
		1												Rettig EM, D'Souza G, Thompson CB, Koch WM, Eisele DW, Fakhry C. Health-related quality of life before and after head and neck squamous cell carcinoma: Analysis of the Surveillance, Epidemiology, and End Results-Medicare Health Outcomes Survey linkage. Cancer. 2016 Jun 15;122(12):1861-70.
									1					Rhyner P, A.A. Bhatt, K.L. Baugnon, A.H. Aiken. Neck Imaging Reporting and Data System: More Than Just a Template. American Journal of Neuroradiology Sep 2022,
				1										Riaz S, Bashir H, Iqbal H, Jamshed A, Murtaza A, Hussain R. Impact and prognostic value of 18F-fluorodeoxyglucose positron emission tomography-computed tomography scan in the evaluation of residual head and neck cancer: Single-center experience from Pakistan. South Asian J Cancer. 2017 Apr-Jun;6(2):81-83.
	1	1		1								x		Risør LM, Loft A, Berthelsen AK, Loft FC, Madsen AR, Vogelius IR, Kjær A, Friborg J. FDG-PET/CT in the surveillance of head and neck cancer following radiotherapy. Eur Arch Otorhinolaryngol. 2020 Feb;277(2):539-547.
											1			Ritoe SC, de Vegt F, Scheike IM, et al. Effect of routine follow-up after treatment for laryngeal cancer on life expectancy and mortality: results of a Markov model analysis. Cancer 2007; 109:239.
										1	1			Ritoe SC, Krabbe PF, Kaanders JH, et al. Value of routine follow-up for patients cured of laryngeal carcinoma. Cancer 2004; 101:1382.
										1		x	x	Rivelli V, Luebbers HT, Weber FE, Cordella C, Grätz KW, Kruse AL. Screening recurrence and lymph node metastases in head and neck cancer: the role of computer tomography in follow-up. Head Neck Oncol. 2011 Mar 25;3:18.
										1				Robin P, Abgral R, Valette G, Le Roux PY, Keromnes N, Rousset J, Potard G, Palard X, Marianowski R, Salaun PY. Diagnostic performance of FDG PET/CT to detect subclinical HNSCC recurrence 6 months after the end of treatment. Eur J Nucl Med Mol Imaging. 2015 Jan;42(1):72-8.
										1				Rohde M, Nielsen AL, Pareek M, Johansen J, Sørensen JA, Diaz A, Nielsen MK, Christiansen JM, Asmussen JT, Nguyen N, Gerke O, Thomassen A, Alavi A, Høilund-Carlsen PF, Godballe C. PET/CT Versus Standard Imaging for Prediction of Survival in Patients with Recurrent Head and Neck Squamous Cell Carcinoma. J Nucl Med. 2019 May;60(5):592-599.
	1								1					Roman BR, Goldenberg D, Givi B; Education Committee of American Head and Neck Society (AHNS). AHNS Series--Do you know your guidelines? Guideline recommended follow-up and surveillance of head and neck cancer survivors. Head Neck. 2016 Feb;38(2):168-74.
	1				1									Roman BR, Lohia S, Mitra N, Wang MB, Pou AM, Holsinger FC, Myssiorek D, Goldenberg D, Asch DA, Shea JA. Perceived value drives use of routine asymptomatic surveillance PET/CT by physicians who treat head and neck cancer. Head Neck. 2020 May;42(5):974-987.
	1								1					Roman BR, Patel SG, Wang MB, Pou AM, Holsinger FC, Myssiorek D, Goldenberg D, Swisher-McClure S, Lin A, Shah JP, Shea JA. Guideline familiarity predicts variation in self-reported use of routine surveillance PET/CT by physicians who treat head and neck cancer. J Natl Compr Canc Netw. 2015 Jan;13(1):69-77.
										1				Rosko A, Birkeland A, Shuman A, Prince M, Bradford C, Wolf G, Worden F, Eisbruch A, Srinivasan A, Wong KK, Spector ME. Positron emission tomography-CT prediction of occult nodal metastasis in recurrent laryngeal cancer. Head Neck. 2017 May;39(5):980-987.
										1				Routman DM, Kumar S, Chera BS, Jethwa KR, Van Abel KM, Frechette K, DeWees T, Golafshar M, Garcia JJ, Price DL, Kasperbauer JL, Patel SH, Neben-Wittich MA, Laack NL, Chintakuntlawar AV, Price KA, Liu MC, Foote RL, Moore EJ, Gupta GP, Ma DJ. Detectable Postoperative Circulating Tumor Human Papillomavirus DNA and Association with Recurrence in Patients With HPV-Associated Oropharyngeal Squamous Cel…
										1				Rubió-Casadevall J, Galceran J, Ameijide A, Puigdemont M, Llauradó L, Marruecos J, Izquierdo A, Carulla M, Borràs JL, Marcos-Gragera R, Gumà J. Population-based risk assessment of second primary cancers following a first head and neck cancer: patterns of association and difficulties of its analysis. Clin Transl Oncol. 2021 Apr;23(4):788-798.
										1				Ruud Kjær EK, Jensen JS, Jakobsen KK, Lelkaitis G, Wessel I, von Buchwald C, Grønhøj C. The Impact of Comorbidity on Survival in Patients With Head and Neck Squamous Cell Carcinoma: A Nationwide Case-Control Study Spanning 35 Years. Front Oncol. 2021 Feb 17;10:617184.
		1			1				1					Ryan WR, Fee WE Jr, Le QT, Pinto HA. Positron-emission tomography for surveillance of head and neck cancer. Laryngoscope. 2005 Apr;115(4):645-50.
									1			x		Saba, Nabil F., et al. "Posttreatment surveillance of squamous cell carcinoma of the head and neck." UpToDate. Waltham, MA: UpToDate (2019).
										1				Sabour S. Interrater Reliability among Radiologists Reading PET/Contrast-enhanced CT Scans Using NI-RADS: Methodologic Issues. Radiol Imaging Cancer. 2021 Sep;3(5):e210062.
	1	1		1					1					Saito N, Nadgir RN, Nakahira M, Takahashi M, Uchino A, Kimura F, Truong MT, Sakai O. Posttreatment CT and MR imaging in head and neck cancer: what the radiologist needs to know. Radiographics. 2012 Sep-Oct;32(5):1261-82; discussion 1282-4.
										1		x		Salaun PY, Abgral R, Querellou S, Couturier O, Valette G, Bizais Y, Kraeber-Bodéré F. Does 18fluoro-fluorodeoxyglucose positron emission tomography improve recurrence detection in patients treated for head and neck squamous cell carcinoma with negative clinical follow-up? Head Neck. 2007 Dec;29(12):1115-20.
										1				Salley JR, Day AT, Balachandra S, Mehr J, Sumer BD, Sher DJ, Mayfield Arnold E, Danphuong Ho E, Lee SC, Eary R. Adherence to the American Cancer Society Head and Neck Cancer Survivorship Care Guideline According to Chart Review: A Nested Retrospective Cohort Pilot Study. Ann Otol Rhinol Laryngol. 2022 Jun 20:34894221098471.
										1		x	x	Saussez S, Dekeyser C, Thill MP, Chantrain G. Importance of clinical and radiological follow-up in head and neck cancers. B-ENT. 2007;3(4):179-84. PMID: 18265722.
				1										Scharpf J, Karnell LH, Christensen AJ, Funk GF. The role of pain in head and neck cancer recurrence and survivorship. Arch Otolaryngol Head Neck Surg. 2009 Aug;135(8):789-94.
									2			x		Schlumpf MF, Haerle S. The current role of imaging in head and neck cancer: a clinician's perspective. Swiss Med Wkly. 2014 Sep 25;144:w14015.
									1					Schouten CS, de Graaf P, Alberts FM, Hoekstra OS, Comans EF, Bloemena E, Witte BI, Sanchez E, Leemans CR, Castelijns JA, de Bree R. Response evaluation after chemoradiotherapy for advanced nodal disease in head and neck cancer using diffusion-weighted MRI and 18F-FDG-PET-CT. Oral Oncol. 2015 May;51(5):541-7.
										1				Schroeder C, Lee JH, Tetzner U, Seidel S, Kim SY. Comparison of diffusion-weighted MR imaging and 18F Fluorodeoxyglucose PET/CT in detection of residual or recurrent tumors and delineation of their local spread after (chemo) radiotherapy for head and neck squamous cell carcinoma. Eur J Radiol. 2020 Sep;130:109157.
									1					Schwartz DL, Barker J Jr, Chansky K, Yueh B, Raminfar L, Drago P, Cha C, Austin-Seymour M, Laramore GE, Hillel AD, Weymuller EA, Wallner KE. Postradiotherapy surveillance practice for head and neck squamous cell carcinoma--too much for too little? Head Neck. 2003 Dec;25(12):990-9.
	1	1							1			x		Seeburg DP, Baer AH, Aygun N. Imaging of Patients with Head and Neck Cancer: From Staging to Surveillance. Oral Maxillofac Surg Clin North Am. 2018 Nov;30(4):421-433.
										1				Senft A, Yildirim G, Hoekstra OS, Castelijns JA, René Leemans C, de Bree R. The adverse impact of surveillance intervals on the sensitivity of FDG-PET/CT for the detection of distant metastases in head and neck cancer patients. Eur Arch Otorhinolaryngol. 2017 Feb;274(2):1113-1120.
										1				Sesterhenn AM, Muller HH, Wiegand S, Teymoortash A, Folz BJ, Werner JA. Cancer of the oro- and hypopharynx - when to expect recurrences? Acta Otolaryngol. 2008 Aug;128(8):925-9.
				1					1			x		Shah K, Te Marvelde L, Collins M, De Abreu Lourenco R, D'Costa I, Coleman A, Fua T, Liu C, Rischin D, Lau E, Corry J. Safety and cost analysis of an (18)FDG-PET-CT response based follow-up strategy for head and neck cancers treated with primary radiation or chemoradiation. Oral Oncol. 2015 May;51(5):529-35.
										1				Sheikhbahaei S, Ahn SJ, Moriarty E, Kang H, Fakhry C, Subramaniam RM. Intratherapy or Posttherapy FDG PET or FDG PET/CT for Patients With Head and Neck Cancer: A Systematic Review and Meta-analysis of Prognostic Studies. AJR Am J Roentgenol. 2015 Nov;205(5):1102-13.
									1					Sheikhbahaei S, Marcus C, Subramaniam RM. 18F FDG PET/CT and Head and Neck Cancer: Patient Management and Outcomes. PET Clin. 2015 Apr;10(2):125-45.
		1			1				1					Sheikhbahaei S, Subramaniam RM, Solnes LB. 2-Deoxy-2-[18F] Fluoro-d-Glucose PET/Computed Tomography: Therapy Response Assessment in Head and Neck Cancer. PET Clin. 2022 Apr;17(2):307-317.
									1			x		Sheikhbahaei S, Taghipour M, Ahmad R, Fakhry C, Kiess AP, Chung CH, Subramaniam RM. Diagnostic Accuracy of Follow-Up FDG PET or PET/CT in Patients With Head and Neck Cancer After Definitive Treatment: A Systematic Review and Meta-Analysis. AJR Am J Roentgenol. 2015 Sep;205(3):629-39.
				1					1			x		Sherriff JM, Ogunremi B, Colley S, Sanghera P, Hartley A. The role of positron emission tomography/CT imaging in head and neck cancer patients after radical chemoradiotherapy. Br J Radiol. 2012 Nov;85(1019):e1120-6.
										1				Simcock R, Simo R. Follow-up and Survivorship in Head and Neck Cancer. Clin Oncol (R Coll Radiol). 2016 Jul;28(7):451-8.
				1					5					Simo R, Bradley P, Chevalier D, Dikkers F, Eckel H, Matar N, Peretti G, Piazza C, Remacle M, Quer M. European Laryngological Society: ELS recommendations for the follow-up of patients treated for laryngeal cancer. Eur Arch Otorhinolaryngol. 2014 Sep;271(9):2469-79.
									5					Simo R, Homer J, Clarke P, Mackenzie K, Paleri V, Pracy P, Roland N. Follow-up after treatment for head and neck cancer: United Kingdom National Multidisciplinary Guidelines. J Laryngol Otol. 2016 May;130(S2):S208-S211.
										1				Sivarajah S, Isaac A, Cooper T, Zhang H, Puttagunta L, Abele J, Biron V, Harris J, Seikaly H, O' Connell DA. Association of Fludeoxyglucose F 18-Labeled Positron Emission Tomography and Computed Tomography With the Detection of Oropharyngeal Cancer Recurrence. JAMA Otolaryngol Head Neck Surg. 2018 Nov 1;144(11):1037-1043.
				1										Sjövall J, Brun E, Almquist H, Kjellén E, Wahlberg P. Radiotherapy response in head and neck cancer - evaluation of the primary tumour site. Acta Otolaryngol. 2014 Jun;134(6):646-51.
	1													Som PM, Silvers AR, Urken ML. Surveillance CT and the prompt use of CT-guided fine-needle aspiration in patients with head and neck cancer who have undergone surgery. AJR Am J Roentgenol. 1999 Dec;173(6):1505-8.
											1			Spector JG, Sessions DG, Haughey BH, et al. Delayed regional metastases, distant metastases, and second primary malignancies in squamous cell carcinomas of the larynx and hypopharynx. Laryngoscope 2001; 111:1079.
	1	1							1			x		Strauss SB, Aiken AH, Lantos JE, Phillips CD. Best Practices: Application of NI-RADS for Posttreatment Surveillance Imaging of Head and Neck Cancer. AJR Am J Roentgenol. 2021 Jun;216(6):1438-1451.
										1		x	x	Su W, Miles BA, Posner M, Som P, Kostakoglu L, Gupta V, Bakst RL. Surveillance Imaging in HPV-related Oropharyngeal Cancer. Anticancer Res. 2018 Mar;38(3):1525-1529.
									6					Subramaniam RM, Truong M, Peller P, Sakai O, Mercier G. Fluorodeoxyglucose-positron-emission tomography imaging of head and neck squamous cell cancer. AJNR Am J Neuroradiol. 2010 Apr;31(4):598-604.
									1			x	x	Suenaga Y, Kitajima K, Ishihara T, Sasaki R, Otsuki N, Nibu K, Minamikawa T, Kiyota N, Sugimura K. FDG-PET/contrast-enhanced CT as a post-treatment tool in head and neck squamous cell carcinoma: comparison with FDG-PET/non-contrast-enhanced CT and contrast-enhanced CT. Eur Radiol. 2016 Apr;26(4):1018-30.
									5			x	x	Sullivan BP, Parks KA, Dean NR, Rosenthal EL, Carroll WR, Magnuson JS. Utility of CT surveillance for primary site recurrence of squamous cell carcinoma of the head and neck. Head Neck. 2011 Nov;33(11):1547-50.
									1			x		Swegal WC, Eisele DW, Fakhry C. Factors to Consider When Contemplating Posttreatment Surveillance for Survivors of HPV-Associated Oropharyngeal Squamous Cell Carcinoma. JAMA Otolaryngol Head Neck Surg. 2019 Oct 1;145(10):908-910. d
				1										Szturz P, Nevens D, Vermorken JB. Oligometastatic Disease Management: Finding the Sweet Spot. Front Oncol. 2020 Dec 22;10:617793.
	1	1		1	1				1			x		Szturz P, Van Laer C, Simon C, Van Gestel D, Bourhis J, Vermorken JB. Follow-Up of Head and Neck Cancer Survivors: Tipping the Balance of Intensity. Front Oncol. 2020 May 6;10:688.
														Szturz P, Vermorken JB. Do not de-escalate oncology care in oropharyngeal cancer routinely. Head Neck. 2020 Jan;42(1):143-144.
	1				1				1					Szyszko TA, Cook GJR. PET/CT and PET/MRI in head and neck malignancy. Clin Radiol. 2018 Jan;73(1):60-69.
										1		x		Taghipour M, Marcus C, Califano J, Fakhry C, Subramaniam RM. The value of follow-up FDG-PET/CT in the management and prognosis of patients with HPV-positive oropharyngeal squamous cell carcinoma. J Med Imaging Radiat Oncol. 2015 Dec;59(6):681-6.
										1				Taghipour M, Mena E, Kruse MJ, Sheikhbahaei S, Subramaniam RM. Post-treatment 18F-FDG-PET/CT versus contrast-enhanced CT in patients with oropharyngeal squamous cell carcinoma: comparative effectiveness study. Nucl Med Commun. 2017 Mar;38(3):250-258.
		1							1					Tam S, Nurgalieva Z, Weber RS, Lewis CM. Adherence with National Comprehensive Cancer Network posttreatment surveillance guidelines in patients with head and neck cancer. Head Neck. 2019 Nov;41(11):3960-3969.
									1					Tantiwongkosi B, Yu F, Kanard A, Miller FR. Role of (18)F-FDG PET/CT in pre and post treatment evaluation in head and neck carcinoma. World J Radiol. 2014 May 28;6(5):177-91. doi: 10.4329/wjr.v6.i5.177. PMID: 24876922; PMCID: PMC4037544.
										1				Taslim SJ, Leemans CR, van der Waal I, Karagozoglu KH. Follow-up of oral cancer patients: three uneventful years may be enough. Oral Surg Oral Med Oral Pathol Oral Radiol. 2016 Oct;122(4):434-9.
									5					Terhaard CH, Bongers V, van Rijk PP, Hordijk GJ. F-18-fluoro-deoxy-glucose positron-emission tomography scanning in detection of local recurrence after radiotherapy for laryngeal/ pharyngeal cancer. Head Neck. 2001 Nov;23(11):933-41.
										1		x		Tham, Ivan WK, and Jiade J. Lu. "Post-treatment follow-up of patients with nasopharyngeal cancer." Nasopharyngeal Cancer. Springer, Berlin, Heidelberg, 2010. 233-240.
									4					Tibrewala, Sunita, Sudeep Roplekar, and Ravi Varma. "Computed Tomography Evaluation of Oral Cavity and Oropharyngeal Cancers." Int. J. OtorhinolarygolClinic 5 (2013): 51-62.
		1												Tinhofer I, Staudte S. Circulating tumor cells as biomarkers in head and neck cancer: recent advances and future outlook. Expert Rev Mol Diagn. 2018 Oct;18(10):897-906.
	1	1												Traylor KS, Koontz N, Mosier K. Squamous Cell Carcinoma: PET/CT and PET/MRI of the Pretreatment and Post-Treatment Neck. Semin Ultrasound CT MR. 2019 Oct;40(5):400-413.
				1										Trinidade A, Kothari P, Andreou Z, Hewitt RJ, O'Flynn P. Follow-up in head and neck cancer: patients' perspective. Int J Health Care Qual Assur. 2012;25(2):145-9.
									1					Troeltzsch D, Niehues SM, Fluegge T, Neckel N, Heiland M, Hamm B, Shnayien S. The diagnostic performance of perfusion CT in the detection of local tumor recurrence in head and neck cancer. Clin Hemorheol Microcirc. 2020;76(2):171-177.
										1				Trojanowska A. Squamous cell carcinoma of the head and neck-The role of diffusion and perfusion imaging in tumor recurrence and follow-up. Rep Pract Oncol Radiother. 2011 Jul 19;16(6):207-12.
										1				Tseng YJ, Wang HY, Lin TW, Lu JJ, Hsieh CH, Liao CT. Development of a Machine Learning Model for Survival Risk Stratification of Patients With Advanced Oral Cancer. JAMA Netw Open. 2020 Aug 3;3(8):e2011768.
										1				Tshering Vogel DW, Zbaeren P, Geretschlaeger A, Vermathen P, De Keyzer F, Thoeny HC. Diffusion-weighted MR imaging including bi-exponential fitting for the detection of recurrent or residual tumour after (chemo)radiotherapy for laryngeal and hypopharyngeal cancers. Eur Radiol. 2013 Feb;23(2):562-9.
				1					1					Ul-Hassan F, Simo R, Guerrero-Urbano T, Oakley R, Jeannon JP, Cook GJ. Can (18)F-FDG PET/CT reliably assess response to primary treatment of head and neck cancer? Clin Nucl Med. 2013 Apr;38(4):263-5.
				1					1					Urban R, Godoy T, Olson R, Wu J, Berthelet E, Tran E, DeVries K, Wilson D, Hamilton S. FDG-PET/CT scan assessment of response 12 weeks post radical radiotherapy in oropharynx head and neck cancer: The impact of p16 status. Radiother Oncol. 2020 Jul;148:14-20.
									1					Vaid S, Chandorkar A, Atre A, Shah D, Vaid N. Differentiating recurrent tumours from post-treatment changes in head and neck cancers: does diffusion-weighted MRI solve the eternal dilemma? Clin Radiol. 2017 Jan;72(1):74-83.
									3					Van den Wyngaert T, Helsen N, Carp L, Hakim S, Martens MJ, Hutsebaut I, Debruyne PR, Maes ALM, van Dinther J, Van Laer CG, Hoekstra OS, De Bree R, Meersschout SAE, Lenssen O, Vermorken JB, Van den Weyngaert D, Stroobants S; ECLYPS investigators. Fluorodeoxyglucose-Positron Emission Tomography/Computed Tomography After Concurrent Chemoradiotherapy in Locally Advanced Head-and-Neck Squamous Cell Ca…
										1				van der Putten, L., C. R. Leemans, and R. de Bree. "Diagnosis of recurrent laryngeal carcinoma after (chemo) radiation and its salvage surgery." HELLENIC SURGICAL ONCOLOGY: 134.
										1				Van der Putten, L., et al. "2-Deoxy-2 [F-18] FDG-PET for detection of recurrent laryngeal carcinoma after radiotherapy: interobserver variability in reporting." Molecular Imaging and Biology 10.5 (2008): 294-303.
									4					van Dijk BA, Brands MT, Geurts SM, Merkx MA, Roodenburg JL. Trends in oral cavity cancer incidence, mortality, survival and treatment in the Netherlands. Int J Cancer. 2016 Aug 1;139(3):574-83.
		1							1					van Ginkel JH, de Leng WW, de Bree R, van Es RJ, Willems SM. Targeted sequencing reveals TP53 as a potential diagnostic biomarker in the post-treatment surveillance of head and neck cancer. Oncotarget. 2016 Sep 20;7(38):61575-61586.
	1	1		1					1					van Ginkel JH, Huibers MMH, Noorlag R, de Bree R, van Es RJJ, Willems SM. Liquid Biopsy: A Future Tool for Posttreatment Surveillance in Head and Neck Cancer? Pathobiology. 2017;84(3):115-120.
	1	1												van Ginkel JH, Huibers MMH, van Es RJJ, de Bree R, Willems SM. Droplet digital PCR for detection and quantification of circulating tumor DNA in plasma of head and neck cancer patients. BMC Cancer. 2017 Jun 19;17(1):428.
				1										Van Heest T, Rubin N, Khariwala SS. Persistent Tobacco Use After Treatment for Head and Neck Cancer. JAMA Otolaryngol Head Neck Surg. 2022 Jul 1;148(7):597-603.
										1				van Hooren AC, Brouwer J, de Bree R, Hoekstra OS, Leemans CR, Uyl-de Groot CA. The cost-effectiveness of 18FDG-PET in selecting patients with suspicion of recurrent laryngeal carcinoma after radiotherapy for direct laryngoscopy. Eur Arch Otorhinolaryngol. 2009 Sep;266(9):1441-8.
										1				Vandecaveye V, De Keyzer F, Nuyts S, Deraedt K, Dirix P, Hamaekers P, Vander Poorten V, Delaere P, Hermans R. Detection of head and neck squamous cell carcinoma with diffusion weighted MRI after (chemo)radiotherapy: correlation between radiologic and histopathologic findings. Int J Radiat Oncol Biol Phys. 2007 Mar 15;67(4):960-71.
										1				Vandecaveye V, de Keyzer F, Vander Poorten V, Deraedt K, Alaerts H, Landuyt W, Nuyts S, Hermans R. Evaluation of the larynx for tumour recurrence by diffusion-weighted MRI after radiotherapy: initial experience in four cases. Br J Radiol. 2006 Aug;79(944):681-7.
									1					Vandecaveye V, Dirix P, De Keyzer F, Op de Beeck K, Vander Poorten V, Hauben E, Lambrecht M, Nuyts S, Hermans R. Diffusion-weighted magnetic resonance imaging early after chemoradiotherapy to monitor treatment response in head-and-neck squamous cell carcinoma. Int J Radiat Oncol Biol Phys. 2012 Mar 1;82(3):1098-107.
									1					Vandecaveye, Vincent, Sandra Nuyts, and Roberto C. Delgado Bolton. "Response assessment and follow-up by imaging in head and neck tumours." Imaging and Interventional Radiology for Radiation Oncology. Springer, Cham, 2020. 405-416.
										1				Varoquaux A, Rager O, Dulguerov P, Burkhardt K, Ailianou A, Becker M. Diffusion-weighted and PET/MR Imaging after Radiation Therapy for Malignant Head and Neck Tumors. Radiographics. 2015 Sep-Oct;35(5):1502-27.
									5					Virgo KS, Paniello RC, Johnson FE. Costs of posttreatment surveillance for patients with upper aerodigestive tract cancer. Arch Otolaryngol Head Neck Surg. 1998 May;124(5):564-72.
	1	1		1										Vishwanath V, Jafarieh S, Rembielak A. The role of imaging in head and neck cancer: An overview of different imaging modalities in primary diagnosis and staging of the disease. J Contemp Brachytherapy. 2020 Oct;12(5):512-518. .
									1			x		Wang SJ. Surveillance radiologic imaging after treatment of oropharyngeal cancer: a review. World J Surg Oncol. 2015 Mar 7;13:94.
									6				x	Wang YF, Liu RS, Chu PY, Chang FC, Tai SK, Tsai TL, Huang JL, Chang SY. Positron emission tomography in surveillance of head and neck squamous cell carcinoma after definitive chemoradiotherapy. Head Neck. 2009 Apr;31(4):442-51.
									1					Wangaryattawanich P, Branstetter BF 4th, Hughes M, Clump DA 2nd, Heron DE, Rath TJ. Negative Predictive Value of NI-RADS Category 2 in the First Posttreatment FDG-PET/CT in Head and Neck Squamous Cell Carcinoma. AJNR Am J Neuroradiol. 2018 Oct;39(10):1884-1888.
									1					Wangaryattawanich P, Branstetter BF, Ly JD, Duvvuri U, Heron DE, Rath TJ. Positive Predictive Value of Neck Imaging Reporting and Data System Categories 3 and 4 Posttreatment FDG-PET/CT in Head and Neck Squamous Cell Carcinoma. AJNR Am J Neuroradiol. 2020 Jun;41(6):1070-1075.
									1					Ward MC, Miller JA, Walker GV, Moeller BJ, Koyfman SA, Shah C. The economic impact of circulating tumor-tissue modified HPV DNA for the post-treatment surveillance of HPV-driven oropharyngeal cancer: A simulation. Oral Oncol. 2022 Mar;126:105721.
	1	1		1	1				1					Wierzbicka M, Popko M, Piskadło K, Czepczyński R, Stankowska A, Piętka T, Dziuk M, Szyfter W. Comparison of positron emission tomography/computed tomography imaging and ultrasound in surveillance of head and neck cancer - The 3-year experience of the ENT Department in Poznan. Rep Pract Oncol Radiother. 2011 Sep 29;16(5):184-8.
	1									1				Wiggins RH, Hoffman JM, Fine GC, Covington MF, Salem AE, Koppula BR, Morton KA. PET-CT in Clinical Adult Oncology-V. Head and Neck and Neuro Oncology. Cancers (Basel). 2022 May 31;14(11):2726.
	1	1			1				1					Wong ET, Dmytriw AA, Yu E, Waldron J, Lu L, Fazelzad R, de Almeida JR, Veit-Haibach P, O'Sullivan B, Xu W, Huang SH. 18 F-FDG PET/CT for locoregional surveillance following definitive treatment of head and neck cancer: A meta-analysis of reported studies. Head Neck. 2019 Feb;41(2):551-561.
									1			x		Wong ET, Huang SH, O'Sullivan B, Persaud V, Su J, Waldron J, Goldstein DP, de Almeida J, Ringash J, Kim J, Hope A, Bratman S, Cho J, Giuliani M, Hosni A, Spreafico A, Hansen A, Tong L, Xu W, Yu E. Head and neck imaging surveillance strategy for HPV-positive oropharyngeal carcinoma following definitive (chemo)radiotherapy. Radiother Oncol. 2021 Apr;157:255-262.
										1				Wong WL, Ross P, Corcoran M. Evidence-based guideline recommendations on the use of positron emission tomography imaging in head and neck cancer from Ontario and guidelines in general--some observations. Clin Oncol (R Coll Radiol). 2013 Apr;25(4):242-5.
	1								1					Wong WL. PET-CT for Staging and Detection of Recurrence of Head and Neck Cancer. Semin Nucl Med. 2021 Jan;51(1):13-25.
									1					Xie P, Li M, Zhao H, Sun X, Fu Z, Yu J. 18F-FDG PET or PET-CT to evaluate prognosis for head and neck cancer: a meta-analysis. J Cancer Res Clin Oncol. 2011 Jul;137(7):1085-93.
										1				Xu GZ, Guan DJ, He ZY. (18)FDG-PET/CT for detecting distant metastases and second primary cancers in patients with head and neck cancer. A meta-analysis. Oral Oncol. 2011 Jul;47(7):560-5.
										1		x		Yang ZC, Nie ZQ, Chen QY, Du CC, Luo DH, Liu LT, Guo SS, Li JB, Sun R, Liu SL, Lu ZJ, Yuan L, Lu ZX, Mai HQ, Tang LQ. Cost-Effectiveness analysis of combining plasma Epstein-Barr virus DNA testing and different surveillance imaging modalities for nasopharyngeal carcinoma patients in first remission. Oral Oncol. 2022 May;128:105851.
	1				1				1					Yao CMKL, Fu S, Tam S, Kiong KL, Guo T, Zhao H, Giordano SH, Sturgis EM, Lewis CM. Impact of provider type and number of providers on surveillance testing among survivors of head and neck cancers. Cancer. 2021 May 15;127(10):1699-1711. doi: 10.1002/cncr.33402. Epub 2021 Jan 20. PMID: 33471396.
	1	1		1	1				1					Yao M, Graham MM, Smith RB, Dornfeld KJ, Skwarchuk M, Hoffman HT, Funk GF, Graham SM, Menda Y, Buatti JM. Value of FDG PET in assessment of treatment response and surveillance in head-and-neck cancer patients after intensity modulated radiation treatment: a preliminary report. Int J Radiat Oncol Biol Phys. 2004 Dec 1;60(5):1410-8.
									6					Yao M, Smith RB, Graham MM, Hoffman HT, Tan H, Funk GF, Graham SM, Chang K, Dornfeld KJ, Menda Y, Buatti JM. The role of FDG PET in management of neck metastasis from head-and-neck cancer after definitive radiation treatment. Int J Radiat Oncol Biol Phys. 2005 Nov 15;63(4):991-9.
				1					1					Yao M, Smith RB, Hoffman HT, Funk GF, Lu M, Menda Y, Graham MM, Buatti JM. Clinical significance of postradiotherapy [18F]-fluorodeoxyglucose positron emission tomography imaging in management of head-and-neck cancer-a long-term outcome report. Int J Radiat Oncol Biol Phys. 2009 May 1;74(1):9-14.
										1				Yi JS, Kim JS, Lee JH, Choi SH, Nam SY, Kim SY, Roh JL. 18F-FDG PET/CT for detecting distant metastases in patients with recurrent head and neck squamous cell carcinoma. J Surg Oncol. 2012 Nov;106(6):708-12.
		1		1										Yom SS, Garden AS, Staerkel GA, Ginsberg LE, Morrison WH, Sturgis EM, Rosenthal DI, Myers JN, Edeiken-Monroe BS. Sonographic examination of the neck after definitive radiotherapy for node-positive oropharyngeal cancer. AJNR Am J Neuroradiol. 2011 Sep;32(8):1532-8.
									1					Yoo J, Henderson S, Walker-Dilks C. Evidence-based guideline recommendations on the use of positron emission tomography imaging in head and neck cancer. Clin Oncol (R Coll Radiol). 2013 Apr;25(4):e33-66.
	1				1				1			x		You H, Subramaniam RM. PET/Computed Tomography: Post-therapy Follow-up in Head and Neck Cancer. PET Clin. 2022 Apr;17(2):319-326.
										1		x	x	You H, Xi Y, Moore W, Sher D, Sanli Y, Subramaniam RM. Timing and Impact of Posttreatment PET/CT After First 6 Months on Patient Management and Outcomes in Oropharyngeal Squamous Cell Carcinoma. AJR Am J Roentgenol. 2019 Mar 5:1-6. doi: 10.2214/AJR.18.20619.
		1		1										Yu K, Westbrook M, Brodie S, Lisker S, Vittinghoff E, Hua V, Russell M, Sarkar U. Gaps in Treatment and Surveillance: Head and Neck Cancer Care in a Safety-Net Hospital. OTO Open. 2020 Feb 6;4(1):2473974X19900761.
										1				Zarin, Zainul. "ImagingModalitiesinPredictingTumorRecurrenceofOralSquamousCellCarcinoma (OSCC): Earlier Detection, Better Relief." International Journal of Oral-Medical Sciences 11.2 (2012): 131-139.
										1				Zätterström U, Boysen M, Evensen JF. Significance of self-reported symptoms as part of follow-up routines in patients treated for oral squamous cell carcinoma. Anticancer Res. 2014 Nov;34(11):6593-9.
										1		x		Zbären P, de Bree R, Takes RP, Rinaldo A, Ferlito A. Which is the most reliable diagnostic modality for detecting locally residual or recurrent laryngeal squamous cell carcinoma after (chemo)radiotherapy? Eur Arch Otorhinolaryngol. 2013 Nov;270(11):2787-91.
										1				Zbären P, Weidner S, Thoeny HC. Laryngeal and hypopharyngeal carcinomas after (chemo)radiotherapy: a diagnostic dilemma. Curr Opin Otolaryngol Head Neck Surg. 2008 Apr;16(2):147-53.
									4			x		Zeng, Johnathan & Fleming, Christopher & Lee, Maxwell & Parikh, Rujul & Rybicki, Lisa & Joshi, Nikhil & Woody, Neil & Prendes, Brandon & Lamarre, Eric & Lorenz, Robert & Scharpf, Joseph & Burkey, Brian & Chute, Deborah & Schwartzman, Larisa & Geiger, Jessica & Adelstein, David & Koyfman, Shlomo. (2020). Selection of patients for surveillance imaging after radiotherapy for squamous cell carcinoma …
	1	1		1					1					Zhang H, Hardman JC, Tikka T, Nankivell P, Mehanna H, Paleri V; ENT UK, BAHNO, INTEGRATE (The UK ENT Trainee Research Network). Symptom-based remote assessment in post-treatment head and neck cancer surveillance: A prospective national study. Clin Otolaryngol. 2022 Sep;47(5):561-567.
									1			x	x	Zhang I, Branstetter BF 4th, Beswick DM, Maxwell JH, Gooding WE, Ferris RL. The benefit of early PET/CT surveillance in HPV-associated head and neck squamous cell carcinoma. Arch Otolaryngol Head Neck Surg. 2011 Nov;137(11):1106-11.
	1	1			1				1			x		Zhao X, Rao S. Surveillance imaging following treatment of head and neck cancer. Semin Oncol. 2017 Oct;44(5):323-329.
									1					Zhong J, Sundersingh M, Dyker K, Currie S, Vaidyanathan S, Prestwich R, Scarsbrook A. Post-treatment FDG PET-CT in head and neck carcinoma: comparative analysis of 4 qualitative interpretative criteria in a large patient cohort. Sci Rep. 2020 Mar 5;10(1):4086.
										1		x		Zhou GQ, Lv JW, Tang LL, Mao YP, Guo R, Ma J, Sun Y. Evaluation of the National Comprehensive Cancer Network and European Society for Medical Oncology Nasopharyngeal Carcinoma Surveillance Guidelines. Front Oncol. 2020 Feb 14;10:119.
									1			x		Zhou GQ, Wu CF, Deng B, Gao TS, Lv JW, Lin L, Chen FP, Kou J, Zhang ZX, Huang XD, Zheng ZQ, Ma J, Liang JH, Sun Y. An optimal posttreatment surveillance strategy for cancer survivors based on an individualized risk-based approach. Nat Commun. 2020 Aug 3;11(1):3872. doi: 10.1038/s41467-020-17672-w. PMID: 32747627; PMCID: PMC7400511.
									6					Zhou S, Rulach R, Hendry F, Stobo D, James A, Dempsey MF, Grose D, Lamb C, Schipani S, Rizwanullah M, Wilson C, Lau YC, Paterson C. Positron Emission Tomography-Computed Tomography Surveillance after (Chemo)Radiotherapy in Advanced Head and Neck Squamous Cell Cancer: Beyond the PET-NECK Protocol. Clin Oncol (R Coll Radiol). 2020 Oct;32(10):665-673.
										REVIEW				Zhu Y, McLaren O, Hardman J, Evans J, Williams R. Systematic review and meta-analysis of the diagnostic effectiveness of PET-CT versus MRI in the post-treatment surveillance of head and neck squamous cell carcinoma. J Laryngol Otol. 2022 Jan 28:1-31.
	1	1							1	1				Zuchowski C, Kemme J, Aiken AH, Baugnon KL, Abdel Razek AAK, Wu X. Posttreatment Magnetic Resonance Imaging Surveillance of Head and Neck Cancers. Magn Reson Imaging Clin N Am. 2022 Feb;30(1):109-120.
														ADDITIONAL ARTICLES FOUND IN THE REFERENCE LISTS OF THE ARTICLES ABOVE
														Abidi S, Vasanawala M, Segall G. Is F18-FDG PET useful in surveillance of head and neck cancer. Journal of Nuclear Medicine 2019;60(Suppl 1):1258
														Adeel, M., & Siddiqi, M. I. (2018). Metachronous second primary malignancy in head and neck cancer patients: Is five years of follow- up sufficient? Journal of the Korean Association of Oral and Maxillofacial Surgeons, 44(5), 220–224.
										OROPHARYNX HPV LEZEN				Brkic FF, Kadletz-Wanke L, Kenner L, Füreder T, Jank B, Brunner M, Heiduschka G. An analysis of distant metastasis cases from HPV-associated oropharyngeal squamous cell carcinoma. J Craniomaxillofac Surg. 2021 Apr;49(4):312-316.
														Brouwer J, Hooft L, Hoekstra OS, Riphagen II, Castelijns JA, de Bree R, Leemans CR. Systematic review: accuracy of imaging tests in the diagnosis of recurrent laryngeal carcinoma after radiotherapy. Head Neck 2008; 30: 889–897.
														Castaldi P, Rufini V, Bussu F et al. Can “early” and “late”18F-FDG PET-CT be used as prognostic factors for the clinical outcome of patients with locally advanced head and neck cancer treated with radio-chemotherapy? Radiother Oncol 2012;103:63– 68.
														Cavazuti NIRADS atlas ACR
												x		Chan 2012 Nasopharyngeal cancer: EHNS–ESMO–ESTRO Clinical Practice Guidelines
														Cooney TR, Poulsen MG. Is routine follow-up useful after combined-modality therapy for advanced head and neck cancer? Arch Otolaryngol Head Neck Surg 1999;125:379 –382.
												x		EviCore 2.1 Clinical Guidelines eviCore healthcare. Clinical guidelines: oncology imaging policy (version 2.1). October 1, 2020. Accessed February 6, 2021. https://www.evicore.com/-/media/files/evicore/clinical-guidelines/solution/cardiology-andradiology/ 2020/evicore_oncology_final_v21_eff100120_pub100120.pdf
												x		Evicore chest imaging guidelines
												x	x	Fakhry N, Lussato D, Jacob T, Giorgi R, Giovanni A, Zanaret M. Comparison between PET and PET/CT in recurrent head and neck cancer and clinical implications. Eur Arch Otorhinolaryngol. 2007;264(5):531-538
														Gellrich NC, Schramm A, Bockmann R, Kugler J. Follow-up in patients with oral cancer. J OralMaxillofac Surg. 2002;60:380-386.
														Gilbert MR, Branstetter BF, Kim S. Utility of positron-emission tomography/ computed tomography imaging in the management of the neck in recurrent laryngeal cancer. Laryngoscope 2012;122:821–25
	88	67	6	73	49	3	8	34						Gregoire V, Lefebvre JL, Licitra L, Felip E; EHNS-ESMO-ESTRO Guidelines Working Group. Squamous cell carcinoma of the head and neck: EHNS-ESMO-ESTRO clinical practice guidelines for diagnosis, treatment and follow-up. Ann Oncol. 2010;21 Suppl 5: v184–6.
										OROPHARYNX HPV LEZEN				Guo T, Kang SY, Cohen EEW. Current perspectives on recurrent HPV-mediated oropharyngeal cancer. Front Oncol. 2022 Aug 18;12:966899.
														Hall SF. Follow-up policies at Canadian head and neck cancer treatment centres. J Otolaryngol Head Neck Surg 2010;39:659–63
											ORAL PAPER NO ABSTRACT			Imbimbo M, Bergamini C, Botta L, et al. Surveillance of head and neck cancer patients: clinical and radiological exams or symptomdriven follow-up? Radiother Oncol 2013;106(Suppl 1):S16.
														Jansen JF, Schöder H, Lee NY, et al. Tumor metabolism and perfusion in head and neck squamous cell carcinoma: pretreatment multimodality imaging with 1H magnetic resonance spectroscopy, dynamic contrast-enhanced MRI, and [18F]FDG-PET. Int J Radiat Oncol Biol Phys 2012; 82:299–307
														Kitaguchi K, Nakamoto Y, Ishimori T, et al. Post-treatment surveillance using FDG PET/CT in head and neck squamous cell carcinoma. J Nucl ed. 2019;60 (Supplement 1):1255.
												x		Koyfman et al. Management of the Neck in Squamous Cell Carcinoma of the Oral Cavity and Oropharynx: ASCO Clinical Practice Guideline
														Kubota K, Yokoyama J, Yamaguchi K, et al. FDG-PET delayed imaging for the detection of head and neck cancer recurrence after radio-chemotherapy: comparison with MRI/CT. Eur J Nucl Med Mol Imaging. 2004;31:590–595.
												x		Kunkel M, Forster GJ, Reichert TE, et al. Detection of recurrent oral squamous cell carcinoma by [18F]-2-fluorodeoxyglucose-positron emission tomography: implications for prognosis and patient management. Cancer. 2003;98:2257–2265
														Kutler DI, Wong RJ, Schoder H, et al: The current status of positron-emission tomography scanning in the evaluation and follow-up of patients with head and neck cancer. Curr Opin Otolaryngol Head Neck Surg 14:73, 2006
										OROPHARYNX HPV LEZEN				Lechner M, Liu J, Masterson L, Fenton TR. HPV-associated oropharyngeal cancer: epidemiology, molecular biology and clinical management. Nat Rev Clin Oncol. 2022 May;19(5):306-327.
														Liu SA, Wong YK, Lin JC, et al. Impact of recurrence interval on survival of oral cavity squamous cell carcinoma patients after local relapse. Otolaryngol Head Neck Surg 2007;136: 112–8.
														Mak D, Hicks RJ, Rischin D, et al. Treatment response in the neck: p16+ versus p16− oropharyngeal cancer. J Med Imaging Radiat Oncol. 2013;57(3):364-372.
														Merkx MA, van Gulick JJ, Marres HA, et al. Effectiveness of routine follow-up of patients treated for T1–2N0 oral squamous cell carcinomas of the floor of mouth and tongue. Head Neck 2006;28:1–7
														Misiti A, Macori F, Caimietal M. Computerized tomography in the evaluation of the larynx after surgical treatment and irradiation Radiol Med 1997;94:600–606.
														Ng SH, Yen TC, Chang JT, et al. Prospective study of [18F]fluorodeoxyglucose positron emission tomography and computed tomography and magnetic resonance imaging in oral cavity squamous cell carcinoma with palpably negative neck. J Clin Oncol. 2006;24:4367–4368.
										chest x ray				O’Meara WP, Thiringer JK, Johnstone PA. Follow-up of head and neck cancer patients post radiotherapy. Radiother Oncol 2003;66:323–326
														Ord RA, Isaiah A, Dyalram D, Lubek JE: Is long-term follow-up mandatory for stage I oral tongue cancer? J Oral Maxillofac Surg 76(12): 2676e2683, 2018
												x		Practice care guidance for clinicians participating in the management of head and neck cancer patients in the UK. Drawn up by a Consensus Group of Practising Clinicians Eur J Surg Oncol. 2001 Jun;27 Suppl A:S1-17.
														Ritoe SC, Verbeek AL, Krabbe PF, Kaanders JH, van den Hoogen FJ, Marres HA. Screening for local and regional cancer recurrence in patients curatively treated for laryngeal cancer: definition of a high-risk group and estimation of the lead time. Head Neck. 2007;29:431-438.
														Rodrigues RS, Bozza FA, Christian PE, et al. Comparison of whole-body PET/ CT, dedicated high-resolution head and neck PET/CT, and contrast-enhanced CT in preoperative staging of clinically M0 squamous cell carcinoma of the head and neck. J Nucl Med 2009; 50:1205–1213
												x		Sasaki M, Aoki T, Karakida K, et al. Postoperative follow-up strategy in patients with oral squamous cell carcinoma. J Oral Maxillofac Surg. 2011;69:105-111.
														Shah SI, Applebaum EL. Lung cancer after head and neck cancer: role of chestradiography. Laryngoscope 2000;110:2033–6.
														Terhaard CH, Bongers V, van Rijk PP et al. F-18- fluoro-deoxyglucose positron-emission tomography scanning in detection of local recurrence after radiotherapy for laryngeal/pharyngeal cancer. Head Neck 2001;23:933–941.
														Vainshtein JM, Spector ME, Stenmark MH, et al. Reliability of post-chemoradiotherapy F-18-FDG PET/ CT for prediction of locoregional failure in human papillomavirus- associated oropharyngeal cancer. Oral Oncol. 2014;50(3):234-239
														Warner GC, Cox GJ. Evaluation of chest radiography versus chest computedtomography in screening for pulmonary malignancy in advanced head and neckcancer. J Otolaryngol 2003;32(2):107–9.
														Wensing BM, Merkx MA, Krabbe PF, et al. Oral squamous cell carcinoma and a clinically negative neck: The value of follow-up. Head Neck 2011;33:1400–5.
														Wolf AWMF The Diagnosis and Treatment of Oral Cavity Cancer
														Wong RJ, Lin DT, Schoder H, et al. Diagnostic and prognostic value of [18F]fluorodeoxyglucose positron emission tomography for recurrent head and neck squamous cell carcinoma. J Clin Oncol. 2002;20:4199–4208.
														Xu T, Zhou X, Shen C, et al. Suggestions for surveillance and radiation strategy in nasopharyngeal carcinoma treated with IMRT: based on hazard-rate and patterns of recurrence. Oral Oncol. 2018;76:61-67.
														Yom, et al. Survival Impact of Planned Restaging and Early Surgical Salvage Following Definitive Chemoradiation for Locally Advanced Squamous Cell Carcinomas of the Oropharynx and Hypopharynx. American Journal of Clinical Oncology: August 2005 - Volume 28 - Issue 4 - p 385-392
